# Supplementary material for: {6,6′-Dimethoxy-2,2′-[cyclo­hexane-1,2-diylbis(nitrilo­methyl­idyne)]diphenolato-κ4 O 1,N,N′,O 1′}iron(II) monohydrate
Source: Acta Crystallogr Sect E Struct Rep Online. 2009 Jun 27;65(Pt 7):m832. doi: 10.1107/S1600536809022235 (PMC2969507; doi:10.1107/S1600536809022235)
Supplement: Supplementary file 1 [file e-65-0m832-sup1.cif]

##############################################################################
###                                                                        ###
###        Electronic paper (Acta Crystallographica Section E)             ###
###                                                                        ###
##############################################################################
#                                                                            #
# This CIF contains the data in a paper accepted for publication in Acta     #
# Crystallographica Section E. It conforms to the requirements of Notes      #
# for Authors for Section E, and has been peer reviewed under the auspices   #
# of the IUCr Commission on Journals.                                        #
#                                                                            #
# Full details of the Crystallographic Information File format               #
# are given in the paper "The Crystallographic Information File (CIF):       #
# a New Standard Archive File for Crystallography" by S. R. Hall, F. H.      #
# Allen and I. D. Brown [Acta Cryst. (1991), A47, 655-685].                  #
#                                                                            #
# The current version of the core CIF dictionary is obtainable from          #
# ftp://ftp.iucr.org/pub/cif_core.dic. The current version number is 2.4.    #
#                                                                            #
# Software is freely available for graphical display of the structure(s) in  #
# this CIF.  For information consult the CIF home page http://www.iucr.org/  #
# cif/home.html                                                              #
#                                                                            #
# This file may be used for bona fide research purposes within the           #
# scientific community so long as proper attribution is given to the journal # 
# article from which it was obtained.                                        #
#                                                                            #
##############################################################################
                                             
data_global
_journal_date_recd_electronic     2009-05-23
_journal_date_accepted     2009-06-11
_journal_name_full     'Acta Crystallographica, Section E'
_journal_year     2009
_journal_volume     65
_journal_issue      7
_journal_page_first     m832
_journal_page_last     m832
_journal_paper_category     QM
_journal_coeditor_code     CV2567
_publ_contact_author_name     'Guang-Ming, Li'
_publ_contact_author_address
;
School of Chemistry and Materials Science
Heilongjiang University
Harbin 150080
People's Republic of China
;
_publ_contact_author_email     gmli@hlju.edu.cn
_publ_contact_author_fax     '86 451 8660 8042'
_publ_contact_author_phone     '86 451 8660 8428'
_publ_section_title
;\
{6,6'-Dimethoxy-2,2'-[cyclohexane-1,2-diylbis(nitrilomethylidyne)]diphenolato-\
\k^4^<i>O</i>^1^,<i>N</i>,<i>N</i>',<i>O</i>^1'^}iron(II) monohydrate
;
loop_
    _publ_author_name
    _publ_author_address
    'Bao, Y.'
;
School of Chemistry and Materials Science
Heilongjiang University
Harbin 150080
People's Republic of China
;
    'Li, H.-F.'
;
School of Chemistry and Materials Science
Heilongjiang University
Harbin 150080
People's Republic of China
;
    'Yan, P.-F.'
;
School of Chemistry and Materials Science
Heilongjiang University
Harbin 150080
People's Republic of China
;
    'Li, G.-M.'
;
School of Chemistry and Materials Science
Heilongjiang University
Harbin 150080
People's Republic of China
;
data_I
_chemical_name_systematic
;
{6,6'-Dimethoxy-2,2'-[cyclohexane-1,2-diylbis(nitrilomethylidyne)]diphenolato-
\k^4^<i>O</i>^1^,<i>N</i>,<i>N</i>',<i>O</i>^1'^}iron(II) monohydrate
;
_chemical_name_common     ?
_chemical_formula_moiety     'C22 H24 Fe N2 O4, H2 O'
_chemical_formula_sum     'C22 H26 Fe N2 O5'
_chemical_formula_iupac     '[Fe (C22 H24 N2 O4)], H2 O'
_chemical_formula_weight     454.30
_chemical_melting_point     ?
_symmetry_cell_setting     monoclinic
_symmetry_space_group_name_H-M     'P 21/n'
_symmetry_space_group_name_Hall     '-P 2yn'
loop_
    _symmetry_equiv_pos_as_xyz
    'x, y, z'
    '-x+1/2, y+1/2, -z+1/2'
    '-x, -y, -z'
    'x-1/2, -y-1/2, z-1/2'
_cell_length_a     11.243(5)
_cell_length_b     10.617(3)
_cell_length_c     17.863(7)
_cell_angle_alpha     90.00
_cell_angle_beta     107.042(14)
_cell_angle_gamma     90.00
_cell_volume     2038.5(13)
_cell_formula_units_Z     4
_cell_measurement_reflns_used     13436
_cell_measurement_theta_min     3.06
_cell_measurement_theta_max     27.46
_cell_measurement_temperature     291(2)
_exptl_crystal_description     block
_exptl_crystal_colour     black
_exptl_crystal_size_max     0.22
_exptl_crystal_size_mid     0.21
_exptl_crystal_size_min     0.18
_exptl_crystal_density_diffrn     1.480
_exptl_crystal_density_meas     ?
_exptl_crystal_density_method     'not measured'
_exptl_crystal_F_000     952
_exptl_absorpt_coefficient_mu     0.777
_exptl_absorpt_correction_type     multi-scan
_exptl_absorpt_process_details     '(ABSCOR; Higashi, 1995)'
_exptl_absorpt_correction_T_min     0.8458
_exptl_absorpt_correction_T_max     0.8728
_exptl_special_details
;
;
_diffrn_ambient_temperature     291(2)
_diffrn_radiation_type     MoK\a
_diffrn_radiation_wavelength     0.71073
_diffrn_radiation_source     'fine-focus sealed tube'
_diffrn_radiation_monochromator     graphite
_diffrn_measurement_device_type     'Rigaku R-AXIS RAPID'
_diffrn_measurement_method     \w
_diffrn_detector_area_resol_mean     ?
_diffrn_reflns_number     18680
_diffrn_reflns_av_R_equivalents     0.0542
_diffrn_reflns_av_sigmaI/netI     0.0482
_diffrn_reflns_theta_min     3.06
_diffrn_reflns_theta_max     27.47
_diffrn_reflns_theta_full     27.47
_diffrn_measured_fraction_theta_max     0.983
_diffrn_measured_fraction_theta_full     0.983
_diffrn_reflns_limit_h_min     -14
_diffrn_reflns_limit_h_max     14
_diffrn_reflns_limit_k_min     -13
_diffrn_reflns_limit_k_max     13
_diffrn_reflns_limit_l_min     -23
_diffrn_reflns_limit_l_max     23
_diffrn_standards_number     0
_diffrn_standards_interval_count     0
_diffrn_standards_interval_time     0
_diffrn_standards_decay_%     0
_refine_special_details
;
Refinement of <i>F</i>^2^ against ALL reflections. The weighted <i>R</i>-factor
<i>wR</i> and goodness of fit <i>S</i> are based on <i>F</i>^2^, conventional
<i>R</i>-factors <i>R</i> are based on <i>F</i>, with <i>F</i> set to zero for
negative <i>F</i>^2^. The threshold expression of <i>F</i>^2^ >
\s(<i>F</i>^2^) is used only for calculating <i>R</i>-factors(gt) <i>etc</i>.
and is not relevant to the choice of reflections for refinement.
<i>R</i>-factors based on <i>F</i>^2^ are statistically about twice as large
as those based on <i>F</i>, and <i>R</i>- factors based on ALL data will be
even larger.
;
_reflns_number_total     4584
_reflns_number_gt     3446
_reflns_threshold_expression     I>2\s(I)
_refine_ls_structure_factor_coef     Fsqd
_refine_ls_matrix_type     full
_refine_ls_R_factor_all     0.0646
_refine_ls_R_factor_gt     0.0424
_refine_ls_wR_factor_gt     0.0962
_refine_ls_wR_factor_ref     0.1067
_refine_ls_goodness_of_fit_ref     1.034
_refine_ls_restrained_S_all     1.034
_refine_ls_number_reflns     4584
_refine_ls_number_parameters     273
_refine_ls_number_restraints     0
_refine_ls_hydrogen_treatment     constr
_refine_ls_weighting_scheme     calc
_refine_ls_weighting_details
          'calc w=1/[\s^2^(Fo^2^)+(0.0436P)^2^+1.092P] where P=(Fo^2^+2Fc^2^)/3'
_atom_sites_solution_hydrogens     geom
_atom_sites_solution_primary     direct
_atom_sites_solution_secondary     difmap
_refine_ls_shift/su_max     0.001
_refine_ls_shift/su_mean     0.000
_refine_diff_density_max     0.303
_refine_diff_density_min     -0.346
_refine_ls_extinction_method     none
_refine_ls_extinction_coef     ?
loop_
    _atom_type_symbol
    _atom_type_description
    _atom_type_scat_dispersion_real
    _atom_type_scat_dispersion_imag
    _atom_type_scat_source
    'C' 'C' 0.0033 0.0016
                         'International Tables Vol C Tables 4.2.6.8 and 6.1.1.4'
    'H' 'H' 0.0000 0.0000
                         'International Tables Vol C Tables 4.2.6.8 and 6.1.1.4'
    'N' 'N' 0.0061 0.0033
                         'International Tables Vol C Tables 4.2.6.8 and 6.1.1.4'
    'O' 'O' 0.0106 0.0060
                         'International Tables Vol C Tables 4.2.6.8 and 6.1.1.4'
    'Fe' 'Fe' 0.3463 0.8444
                         'International Tables Vol C Tables 4.2.6.8 and 6.1.1.4'
_computing_data_collection     'RAPID-AUTO (Rigaku, 1998)'
_computing_cell_refinement     'RAPID-AUTO (Rigaku, 1998)'
_computing_data_reduction     'CrystalStructure (Rigaku/MSC, 2002)'
_computing_structure_solution     'SHELXS97 (Sheldrick, 2008)'
_computing_structure_refinement     'SHELXL97 (Sheldrick, 2008)'
_computing_molecular_graphics     'SHELXTL (Sheldrick, 2008)'
_computing_publication_material     'SHELXL97 (Sheldrick, 2008)'
loop_
    _atom_site_type_symbol
    _atom_site_label
    _atom_site_fract_x
    _atom_site_fract_y
    _atom_site_fract_z
    _atom_site_U_iso_or_equiv
    _atom_site_adp_type
    _atom_site_calc_flag
    _atom_site_refinement_flags
    _atom_site_occupancy
    _atom_site_disorder_assembly
    _atom_site_disorder_group
    Fe Fe1 0.65626(3) 0.46981(3) 0.162776(18) 0.02766(11) Uani d . 1 . .
    N N1 0.7304(2) 0.52432(19) 0.08782(12) 0.0356(5) Uani d . 1 . .
    O O1 0.55829(18) 0.34802(16) 0.09933(10) 0.0414(4) Uani d . 1 . .
    O O3 0.57113(19) 0.43064(17) 0.23484(11) 0.0447(5) Uani d . 1 . .
    N N2 0.7650(2) 0.5782(2) 0.23003(12) 0.0397(5) Uani d . 1 . .
    C C7 0.6991(3) 0.4904(2) 0.01541(15) 0.0385(6) Uani d . 1 . .
    H H7 0.7339 0.5350 -0.0178 0.046 Uiso calc R 1 . .
    C C1 0.5517(2) 0.3230(2) 0.02601(15) 0.0370(6) Uani d . 1 . .
    C C2 0.4762(3) 0.2205(3) -0.01171(17) 0.0439(6) Uani d . 1 . .
    C C20 0.5684(3) 0.5024(2) 0.29420(15) 0.0401(6) Uani d . 1 . .
    O O4 0.3917(2) 0.3866(2) 0.29798(13) 0.0597(6) Uani d . 1 . .
    C C19 0.4729(3) 0.4826(3) 0.33048(17) 0.0481(7) Uani d . 1 . .
    O O2 0.4206(2) 0.1564(2) 0.03582(13) 0.0636(6) Uani d . 1 . .
    C C8 0.8176(3) 0.6325(2) 0.11520(15) 0.0394(6) Uani d . 1 . .
    H H8 0.7676 0.7097 0.1075 0.047 Uiso calc R 1 . .
    C C14 0.7552(3) 0.6262(2) 0.29455(15) 0.0414(6) Uani d . 1 . .
    H H14 0.8169 0.6814 0.3220 0.050 Uiso calc R 1 . .
    C C6 0.6156(2) 0.3903(2) -0.01837(15) 0.0372(6) Uani d . 1 . .
    C C4 0.5227(3) 0.2627(3) -0.13222(17) 0.0517(7) Uani d . 1 . .
    H H4 0.5117 0.2439 -0.1847 0.062 Uiso calc R 1 . .
    C C15 0.6547(3) 0.5989(3) 0.32603(15) 0.0421(6) Uani d . 1 . .
    C C5 0.5980(3) 0.3603(3) -0.09773(16) 0.0464(7) Uani d . 1 . .
    H H5 0.6381 0.4075 -0.1269 0.056 Uiso calc R 1 . .
    C C13 0.8726(3) 0.6129(2) 0.20281(16) 0.0411(6) Uani d . 1 . .
    H H13 0.9091 0.6918 0.2277 0.049 Uiso calc R 1 . .
    C C12 0.9700(3) 0.5089(3) 0.22201(18) 0.0502(7) Uani d . 1 . .
    H H12A 0.9306 0.4287 0.2040 0.060 Uiso calc R 1 . .
    H H12B 1.0067 0.5038 0.2783 0.060 Uiso calc R 1 . .
    C C3 0.4622(3) 0.1911(3) -0.08882(17) 0.0495(7) Uani d . 1 . .
    H H3 0.4125 0.1234 -0.1121 0.059 Uiso calc R 1 . .
    C C9 0.9182(3) 0.6509(3) 0.07480(17) 0.0486(7) Uani d . 1 . .
    H H9A 0.8798 0.6520 0.0186 0.058 Uiso calc R 1 . .
    H H9B 0.9578 0.7319 0.0899 0.058 Uiso calc R 1 . .
    C C10 1.0165(3) 0.5485(3) 0.09490(19) 0.0594(8) Uani d . 1 . .
    H H10A 1.0822 0.5690 0.0719 0.071 Uiso calc R 1 . .
    H H10B 0.9797 0.4692 0.0727 0.071 Uiso calc R 1 . .
    C C11 1.0719(3) 0.5339(4) 0.1833(2) 0.0648(9) Uani d . 1 . .
    H H11A 1.1307 0.4646 0.1943 0.078 Uiso calc R 1 . .
    H H11B 1.1165 0.6101 0.2049 0.078 Uiso calc R 1 . .
    C C18 0.4656(3) 0.5554(3) 0.3928(2) 0.0633(9) Uani d . 1 . .
    H H18 0.4018 0.5412 0.4152 0.076 Uiso calc R 1 . .
    C C21 0.2942(3) 0.3601(4) 0.3316(2) 0.0694(10) Uani d . 1 . .
    H H21A 0.3291 0.3303 0.3843 0.104 Uiso calc R 1 . .
    H H21B 0.2405 0.2967 0.3012 0.104 Uiso calc R 1 . .
    H H21C 0.2472 0.4354 0.3322 0.104 Uiso calc R 1 . .
    C C17 0.5525(4) 0.6499(3) 0.4229(2) 0.0674(10) Uani d . 1 . .
    H H17 0.5468 0.6982 0.4651 0.081 Uiso calc R 1 . .
    C C16 0.6452(3) 0.6712(3) 0.39035(18) 0.0551(8) Uani d . 1 . .
    H H16 0.7032 0.7342 0.4106 0.066 Uiso calc R 1 . .
    O O5 0.3096(3) 0.3010(3) 0.13694(18) 0.1061(11) Uani d . 1 . .
    H H1 0.3424 0.3299 0.1827 0.159 Uiso d R 1 . .
    H H2 0.3649 0.2594 0.1238 0.159 Uiso d R 1 . .
    C C22 0.3307(3) 0.0621(3) 0.0015(2) 0.0666(10) Uani d . 1 . .
    H H22A 0.2609 0.1004 -0.0360 0.100 Uiso calc R 1 . .
    H H22B 0.3032 0.0219 0.0416 0.100 Uiso calc R 1 . .
    H H22C 0.3674 0.0005 -0.0243 0.100 Uiso calc R 1 . .
loop_
    _atom_site_aniso_label
    _atom_site_aniso_U_11
    _atom_site_aniso_U_22
    _atom_site_aniso_U_33
    _atom_site_aniso_U_12
    _atom_site_aniso_U_13
    _atom_site_aniso_U_23
    Fe1 0.02801(19) 0.03099(18) 0.02628(18) -0.00228(14) 0.01153(13)
                                                                    -0.00086(13)
    N1 0.0334(12) 0.0387(11) 0.0353(11) -0.0007(9) 0.0108(9) 0.0018(9)
    O1 0.0425(11) 0.0466(10) 0.0377(10) -0.0046(8) 0.0157(8) -0.0025(7)
    O3 0.0515(12) 0.0491(10) 0.0391(10) -0.0053(9) 0.0221(9) -0.0030(8)
    N2 0.0406(13) 0.0432(12) 0.0382(12) -0.0011(10) 0.0163(10) -0.0013(9)
    C7 0.0384(15) 0.0438(14) 0.0351(14) 0.0024(11) 0.0136(12) 0.0046(10)
    C1 0.0351(15) 0.0369(13) 0.0386(14) 0.0047(10) 0.0101(12) -0.0025(10)
    C2 0.0398(16) 0.0464(15) 0.0470(16) 0.0015(12) 0.0148(13) -0.0043(12)
    C20 0.0409(16) 0.0498(15) 0.0318(13) 0.0055(11) 0.0141(12) 0.0041(10)
    O4 0.0513(14) 0.0833(15) 0.0531(13) -0.0119(11) 0.0289(11) 0.0000(11)
    C19 0.0444(18) 0.0620(18) 0.0408(16) 0.0010(14) 0.0169(13) 0.0047(13)
    O2 0.0712(16) 0.0618(13) 0.0629(14) -0.0281(11) 0.0277(12) -0.0130(10)
    C8 0.0363(15) 0.0393(14) 0.0432(15) -0.0015(11) 0.0129(12) 0.0038(11)
    C14 0.0414(16) 0.0463(15) 0.0359(14) 0.0002(12) 0.0101(12) -0.0035(11)
    C6 0.0342(14) 0.0418(14) 0.0349(13) 0.0054(11) 0.0086(11) -0.0004(10)
    C4 0.0539(19) 0.0608(18) 0.0390(16) 0.0104(14) 0.0112(14) -0.0096(13)
    C15 0.0470(17) 0.0469(15) 0.0340(14) 0.0011(12) 0.0143(12) -0.0002(11)
    C5 0.0456(18) 0.0559(17) 0.0383(15) 0.0046(13) 0.0134(13) -0.0003(12)
    C13 0.0387(16) 0.0445(14) 0.0417(15) -0.0055(11) 0.0143(12) -0.0025(11)
    C12 0.0397(17) 0.0653(19) 0.0439(16) 0.0075(13) 0.0098(13) 0.0074(13)
    C3 0.0473(18) 0.0480(16) 0.0498(17) 0.0019(13) 0.0086(14) -0.0111(13)
    C9 0.0451(18) 0.0587(18) 0.0440(16) -0.0118(13) 0.0162(14) 0.0028(12)
    C10 0.0436(19) 0.085(2) 0.056(2) 0.0016(16) 0.0244(16) 0.0000(16)
    C11 0.0369(18) 0.098(3) 0.061(2) 0.0095(17) 0.0161(15) 0.0101(18)
    C18 0.057(2) 0.093(3) 0.0510(19) 0.0029(18) 0.0322(17) -0.0024(16)
    C21 0.046(2) 0.106(3) 0.065(2) -0.0016(19) 0.0290(17) 0.0186(19)
    C17 0.077(3) 0.084(2) 0.051(2) -0.001(2) 0.0337(19) -0.0176(17)
    C16 0.062(2) 0.0628(19) 0.0436(17) 0.0018(15) 0.0206(15) -0.0097(13)
    O5 0.080(2) 0.167(3) 0.080(2) -0.021(2) 0.0366(17) -0.0236(19)
    C22 0.055(2) 0.0543(19) 0.085(3) -0.0180(15) 0.0124(19) -0.0009(16)
_geom_special_details
;
All e.s.d.'s (except the e.s.d. in the dihedral angle between two l.s. planes)
are estimated using the full covariance matrix. The cell e.s.d.'s are taken
into account individually in the estimation of e.s.d.'s in distances, angles
and torsion angles; correlations between e.s.d.'s in cell parameters are only
used when they are defined by crystal symmetry. An approximate (isotropic)
treatment of cell e.s.d.'s is used for estimating e.s.d.'s involving l.s.
planes.
;
loop_
    _geom_bond_atom_site_label_1
    _geom_bond_atom_site_label_2
    _geom_bond_site_symmetry_2
    _geom_bond_distance
    _geom_bond_publ_flag
    Fe1 N2 . 1.844(2) ?
    Fe1 O1 . 1.8541(18) ?
    Fe1 O3 . 1.8623(19) ?
    Fe1 N1 . 1.864(2) ?
    N1 C7 . 1.288(3) ?
    N1 C8 . 1.496(3) ?
    O1 C1 . 1.317(3) ?
    O3 C20 . 1.313(3) ?
    N2 C14 . 1.294(3) ?
    N2 C13 . 1.476(3) ?
    C7 C6 . 1.429(4) ?
    C7 H7 . 0.9300 ?
    C1 C6 . 1.410(4) ?
    C1 C2 . 1.423(4) ?
    C2 O2 . 1.373(3) ?
    C2 C3 . 1.376(4) ?
    C20 C15 . 1.411(4) ?
    C20 C19 . 1.424(4) ?
    O4 C19 . 1.378(4) ?
    O4 C21 . 1.425(4) ?
    C19 C18 . 1.377(4) ?
    O2 C22 . 1.428(4) ?
    C8 C13 . 1.519(4) ?
    C8 C9 . 1.522(4) ?
    C8 H8 . 0.9800 ?
    C14 C15 . 1.431(4) ?
    C14 H14 . 0.9300 ?
    C6 C5 . 1.409(4) ?
    C4 C5 . 1.365(4) ?
    C4 C3 . 1.397(4) ?
    C4 H4 . 0.9300 ?
    C15 C16 . 1.412(4) ?
    C5 H5 . 0.9300 ?
    C13 C12 . 1.523(4) ?
    C13 H13 . 0.9800 ?
    C12 C11 . 1.525(4) ?
    C12 H12A . 0.9700 ?
    C12 H12B . 0.9700 ?
    C3 H3 . 0.9300 ?
    C9 C10 . 1.517(4) ?
    C9 H9A . 0.9700 ?
    C9 H9B . 0.9700 ?
    C10 C11 . 1.525(5) ?
    C10 H10A . 0.9700 ?
    C10 H10B . 0.9700 ?
    C11 H11A . 0.9700 ?
    C11 H11B . 0.9700 ?
    C18 C17 . 1.394(5) ?
    C18 H18 . 0.9300 ?
    C21 H21A . 0.9600 ?
    C21 H21B . 0.9600 ?
    C21 H21C . 0.9600 ?
    C17 C16 . 1.352(5) ?
    C17 H17 . 0.9300 ?
    C16 H16 . 0.9300 ?
    O5 H1 . 0.8500 ?
    O5 H2 . 0.8500 ?
    C22 H22A . 0.9600 ?
    C22 H22B . 0.9600 ?
    C22 H22C . 0.9600 ?
loop_
    _geom_angle_atom_site_label_1
    _geom_angle_atom_site_label_2
    _geom_angle_atom_site_label_3
    _geom_angle_site_symmetry_1
    _geom_angle_site_symmetry_3
    _geom_angle
    _geom_angle_publ_flag
    N2 Fe1 O1 . . 174.23(9) ?
    N2 Fe1 O3 . . 93.78(9) ?
    O1 Fe1 O3 . . 86.17(8) ?
    N2 Fe1 N1 . . 85.62(10) ?
    O1 Fe1 N1 . . 95.05(9) ?
    O3 Fe1 N1 . . 173.78(9) ?
    C7 N1 C8 . . 120.2(2) ?
    C7 N1 Fe1 . . 125.91(19) ?
    C8 N1 Fe1 . . 113.05(16) ?
    C1 O1 Fe1 . . 126.75(17) ?
    C20 O3 Fe1 . . 124.53(17) ?
    C14 N2 C13 . . 119.1(2) ?
    C14 N2 Fe1 . . 127.8(2) ?
    C13 N2 Fe1 . . 113.07(16) ?
    N1 C7 C6 . . 125.7(2) ?
    N1 C7 H7 . . 117.1 ?
    C6 C7 H7 . . 117.1 ?
    O1 C1 C6 . . 124.6(2) ?
    O1 C1 C2 . . 118.5(2) ?
    C6 C1 C2 . . 116.9(2) ?
    O2 C2 C3 . . 124.5(3) ?
    O2 C2 C1 . . 113.8(2) ?
    C3 C2 C1 . . 121.7(3) ?
    O3 C20 C15 . . 124.8(3) ?
    O3 C20 C19 . . 118.8(3) ?
    C15 C20 C19 . . 116.4(2) ?
    C19 O4 C21 . . 117.7(3) ?
    C18 C19 O4 . . 124.5(3) ?
    C18 C19 C20 . . 121.2(3) ?
    O4 C19 C20 . . 114.3(2) ?
    C2 O2 C22 . . 118.4(3) ?
    N1 C8 C13 . . 105.1(2) ?
    N1 C8 C9 . . 116.7(2) ?
    C13 C8 C9 . . 111.8(2) ?
    N1 C8 H8 . . 107.6 ?
    C13 C8 H8 . . 107.6 ?
    C9 C8 H8 . . 107.6 ?
    N2 C14 C15 . . 123.6(3) ?
    N2 C14 H14 . . 118.2 ?
    C15 C14 H14 . . 118.2 ?
    C5 C6 C1 . . 120.4(2) ?
    C5 C6 C7 . . 118.3(2) ?
    C1 C6 C7 . . 121.3(2) ?
    C5 C4 C3 . . 120.1(3) ?
    C5 C4 H4 . . 120.0 ?
    C3 C4 H4 . . 120.0 ?
    C20 C15 C16 . . 121.0(3) ?
    C20 C15 C14 . . 121.1(2) ?
    C16 C15 C14 . . 117.8(3) ?
    C4 C5 C6 . . 120.8(3) ?
    C4 C5 H5 . . 119.6 ?
    C6 C5 H5 . . 119.6 ?
    N2 C13 C8 . . 104.4(2) ?
    N2 C13 C12 . . 110.5(2) ?
    C8 C13 C12 . . 112.4(2) ?
    N2 C13 H13 . . 109.8 ?
    C8 C13 H13 . . 109.8 ?
    C12 C13 H13 . . 109.8 ?
    C13 C12 C11 . . 111.0(2) ?
    C13 C12 H12A . . 109.4 ?
    C11 C12 H12A . . 109.4 ?
    C13 C12 H12B . . 109.4 ?
    C11 C12 H12B . . 109.4 ?
    H12A C12 H12B . . 108.0 ?
    C2 C3 C4 . . 120.0(3) ?
    C2 C3 H3 . . 120.0 ?
    C4 C3 H3 . . 120.0 ?
    C10 C9 C8 . . 112.8(2) ?
    C10 C9 H9A . . 109.0 ?
    C8 C9 H9A . . 109.0 ?
    C10 C9 H9B . . 109.0 ?
    C8 C9 H9B . . 109.0 ?
    H9A C9 H9B . . 107.8 ?
    C9 C10 C11 . . 111.5(3) ?
    C9 C10 H10A . . 109.3 ?
    C11 C10 H10A . . 109.3 ?
    C9 C10 H10B . . 109.3 ?
    C11 C10 H10B . . 109.3 ?
    H10A C10 H10B . . 108.0 ?
    C12 C11 C10 . . 110.7(3) ?
    C12 C11 H11A . . 109.5 ?
    C10 C11 H11A . . 109.5 ?
    C12 C11 H11B . . 109.5 ?
    C10 C11 H11B . . 109.5 ?
    H11A C11 H11B . . 108.1 ?
    C19 C18 C17 . . 120.9(3) ?
    C19 C18 H18 . . 119.6 ?
    C17 C18 H18 . . 119.6 ?
    O4 C21 H21A . . 109.5 ?
    O4 C21 H21B . . 109.5 ?
    H21A C21 H21B . . 109.5 ?
    O4 C21 H21C . . 109.5 ?
    H21A C21 H21C . . 109.5 ?
    H21B C21 H21C . . 109.5 ?
    C16 C17 C18 . . 119.8(3) ?
    C16 C17 H17 . . 120.1 ?
    C18 C17 H17 . . 120.1 ?
    C17 C16 C15 . . 120.7(3) ?
    C17 C16 H16 . . 119.6 ?
    C15 C16 H16 . . 119.6 ?
    H1 O5 H2 . . 107.8 ?
    O2 C22 H22A . . 109.5 ?
    O2 C22 H22B . . 109.5 ?
    H22A C22 H22B . . 109.5 ?
    O2 C22 H22C . . 109.5 ?
    H22A C22 H22C . . 109.5 ?
    H22B C22 H22C . . 109.5 ?
loop_
    _geom_hbond_atom_site_label_D
    _geom_hbond_atom_site_label_H
    _geom_hbond_atom_site_label_A
    _geom_hbond_site_symmetry_A
    _geom_hbond_distance_DH
    _geom_hbond_distance_HA
    _geom_hbond_distance_DA
    _geom_hbond_angle_DHA
    _geom_hbond_publ_flag
    O5 H2 O1 . 0.85 2.52 3.102(4) 126.3 n
    O5 H2 O2 . 0.85 2.15 2.915(4) 149.1 y
    O5 H1 O3 . 0.85 2.69 3.254(4) 125.4 n
    O5 H1 O4 . 0.85 2.06 2.898(4) 169.0 y
