# Supplementary material for: {6,6′-Dimethoxy-2,2′-[cyclo­hexane-1,2-diylbis(nitrilo­methyl­idyne)]diphenolato-κ4 O 1,N,N′,O 1′}iron(II) monohydrate
Source: Acta Crystallogr Sect E Struct Rep Online. 2009 Jun 27;65(Pt 7):m832. doi: 10.1107/S1600536809022235 (PMC2969507; doi:10.1107/S1600536809022235)
Supplement: Supplementary file 2 [file e-65-0m832-Isup2.hkl]

# 
# h,k,l, Fc-squared, Fo-squared, sigma(Fo-squared) and status flag 
# 
data_I
_shelx_title ' Fe in P2(1)/n' 
_shelx_refln_list_code          4 
_shelx_F_calc_maximum      190.42 
_exptl_crystal_F_000       952.00 
_reflns_d_resolution_high  0.7705 
 
loop_ 
 _symmetry_equiv_pos_as_xyz 
 'x, y, z' 
 '-x+1/2, y+1/2, -z+1/2' 
 '-x, -y, -z' 
 'x-1/2, -y-1/2, z-1/2' 
 
_cell_length_a    11.2428 
_cell_length_b    10.6168 
_cell_length_c    17.8630 
_cell_angle_alpha  90.000 
_cell_angle_beta  107.042 
_cell_angle_gamma  90.000 
 
_shelx_F_squared_multiplier     1.000 
 
loop_ 
 _refln_index_h 
 _refln_index_k 
 _refln_index_l 
 _refln_F_squared_calc 
 _refln_F_squared_meas 
 _refln_F_squared_sigma 
 _refln_observed_status 
   2   0   0     4900.19     4048.76    120.49 o 
   4   0   0      784.64      976.66     68.07 o 
   6   0   0      260.06      298.89     21.49 o 
   8   0   0      376.91      307.89     32.35 o 
  10   0   0     1374.39     1398.58     64.32 o 
  12   0   0      156.45      150.01     28.52 o 
   2   1   0        2.65        7.55      5.54 o 
   3   1   0    10764.50    10538.28    214.16 o 
   4   1   0      927.73      811.60     18.03 o 
   5   1   0        0.72        7.42      6.78 o 
   6   1   0       61.42       47.05      7.83 o 
   7   1   0      379.28      386.17     15.55 o 
   8   1   0        0.27       -1.86     12.89 o 
   9   1   0      873.94      965.72     32.94 o 
  10   1   0       21.14       10.17     12.69 o 
  11   1   0      141.75      140.54     21.74 o 
  12   1   0       35.05       44.27     16.20 o 
  13   1   0      188.05      152.87     32.90 o 
   0   2   0    26901.41    26024.75    704.38 o 
   1   2   0     3873.09     2839.99     28.01 o 
   2   2   0     1978.45     1974.69     29.64 o 
   3   2   0    13314.18    12096.99    254.58 o 
   4   2   0      880.21      904.63     17.00 o 
   5   2   0      482.58      450.33     16.31 o 
   6   2   0     1102.21     1143.78     25.52 o 
   7   2   0      882.08      828.42     24.35 o 
   8   2   0       13.57       19.70     10.46 o 
   9   2   0        0.53      -13.50     13.50 o 
  10   2   0      786.58      817.01     29.77 o 
  11   2   0       81.19       86.34     15.84 o 
  12   2   0      255.62      273.35     30.78 o 
  13   2   0        0.04      -17.50     27.29 o 
   1   3   0      131.28      174.61      4.75 o 
   2   3   0     3391.49     3289.37     44.33 o 
   3   3   0     2924.01     2974.44     51.81 o 
   4   3   0      303.64      337.38     13.93 o 
   5   3   0      232.34      237.97     14.35 o 
   6   3   0       46.96       47.76      7.56 o 
   7   3   0      447.47      460.97     18.02 o 
   8   3   0      238.42      258.22     16.34 o 
   9   3   0      295.22      284.34     23.44 o 
  10   3   0        6.97       23.70     14.41 o 
  11   3   0        2.02      -12.31     18.70 o 
  12   3   0       42.67      105.06     22.06 o 
  13   3   0      270.45      284.21     35.68 o 
   0   4   0        5.43       16.79      3.02 o 
   1   4   0     3716.18     3514.09     37.51 o 
   2   4   0      114.04       88.76      3.45 o 
   3   4   0      299.74      287.03      9.14 o 
   4   4   0     1499.71     1439.23     22.64 o 
   5   4   0     4108.41     4059.72     73.02 o 
   6   4   0     4252.81     4141.38     76.84 o 
   7   4   0      721.99      744.51     39.47 o 
   8   4   0        1.48      -13.08     14.67 o 
   9   4   0       18.49       17.88     19.34 o 
  10   4   0      336.17      384.14     44.30 o 
  11   4   0      282.82      409.69     41.98 o 
  12   4   0       50.86        1.73     11.50 o 
  13   4   0        9.24       29.49     28.69 o 
   1   5   0       15.93       19.31      2.79 o 
   2   5   0     1250.74     1301.17     13.64 o 
   3   5   0     3091.28     3021.12     39.28 o 
   4   5   0      902.68      897.32     17.48 o 
   5   5   0     1066.20     1018.78     26.63 o 
   6   5   0      173.34      197.04     12.18 o 
   7   5   0       19.88       30.86      9.88 o 
   8   5   0      696.28      673.24     27.04 o 
   9   5   0      292.52      293.42     37.54 o 
  10   5   0       15.85       16.30     11.02 o 
  11   5   0       52.39       60.90     14.79 o 
  12   5   0      100.83       71.09     19.63 o 
  13   5   0      135.00      123.72     62.38 o 
   0   6   0     4107.30     3891.47    102.13 o 
   1   6   0     3874.75     3909.79     45.83 o 
   2   6   0      163.16      168.72      6.45 o 
   3   6   0      755.59      760.81     16.53 o 
   4   6   0       90.72      119.22      7.10 o 
   5   6   0     1278.67     1350.57     21.05 o 
   6   6   0        1.26        1.36      6.83 o 
   7   6   0     1130.26     1238.87     46.03 o 
   8   6   0      452.65      458.31     21.61 o 
   9   6   0      284.16      324.81     26.14 o 
  10   6   0      122.38       67.69     17.56 o 
  11   6   0      299.91      309.11     22.81 o 
  12   6   0        1.42       13.51     17.63 o 
   1   7   0      293.61      296.44     25.73 o 
   2   7   0      879.96      919.82     16.23 o 
   3   7   0       87.23       85.00      6.41 o 
   4   7   0      619.61      582.91     12.33 o 
   5   7   0      117.41      131.09      6.59 o 
   6   7   0      136.50      135.05      8.77 o 
   7   7   0        0.73        4.90      8.49 o 
   8   7   0      782.46      767.17     19.76 o 
   9   7   0        3.79       -8.88      8.88 o 
  10   7   0      254.56      259.26     22.69 o 
  11   7   0       25.88       22.73     12.82 o 
  12   7   0      106.68       14.93     15.22 o 
   0   8   0      384.47      384.25     12.77 o 
   1   8   0     1427.03     1495.72     23.98 o 
   2   8   0       25.24       22.31      7.16 o 
   3   8   0      263.81      260.35     11.39 o 
   4   8   0       19.75       11.56      2.91 o 
   5   8   0     1168.57     1071.67     35.53 o 
   6   8   0        1.69        4.34      6.69 o 
   7   8   0      141.36      157.85     11.31 o 
   8   8   0       32.49       46.01      7.89 o 
   9   8   0       44.37       33.94     10.38 o 
  10   8   0       21.24       25.62     12.15 o 
  11   8   0      463.76      413.72     38.03 o 
   1   9   0        7.38        6.95      4.00 o 
   2   9   0     1352.79     1378.08     25.08 o 
   3   9   0       59.34       45.13      8.42 o 
   4   9   0      673.97      694.54     20.65 o 
   5   9   0       21.65       28.95      9.41 o 
   6   9   0      162.37      133.96      6.33 o 
   7   9   0        8.80        5.02      6.91 o 
   8   9   0      739.61      636.05     48.83 o 
   9   9   0       73.91       55.79     24.47 o 
  10   9   0       81.26       69.04     20.48 o 
   0  10   0      127.09      127.57     20.13 o 
   1  10   0      175.57      182.36     13.20 o 
   2  10   0       10.04       15.54      8.49 o 
   3  10   0        4.05        8.60      9.55 o 
   4  10   0       11.67       -0.30      8.28 o 
   5  10   0      836.77      793.96     32.46 o 
   6  10   0        4.10        8.97     14.97 o 
   7  10   0       61.42       50.75     15.46 o 
   8  10   0       58.43       43.22     27.18 o 
   9  10   0       88.93       62.35     17.00 o 
   1  11   0        0.24       12.57      6.94 o 
   2  11   0      304.79      313.33     10.22 o 
   3  11   0       27.00       13.02      7.67 o 
   4  11   0      503.91      512.71     25.94 o 
   5  11   0        0.05        2.13     10.55 o 
   6  11   0      244.00      231.95     28.65 o 
   7  11   0       28.08       20.44     12.85 o 
   8  11   0      189.00      176.41     23.08 o 
   0  12   0       73.67       11.13     26.14 o 
   1  12   0       63.86       64.09     15.52 o 
   2  12   0       72.38       67.73     22.29 o 
   3  12   0        3.29      -29.25     29.25 o 
   4  12   0       60.42       52.27     12.61 o 
   5  12   0      194.59      146.84     24.43 o 
   6  12   0      148.69      133.75     25.82 o 
   1  13   0       12.43       24.99     21.68 o 
   2  13   0       42.34       42.46     23.04 o 
   3  13   0      172.17      174.71     44.52 o 
   4  13   0       17.66       46.28     47.11 o 
 -13   0   1       16.53        0.18     24.18 o 
 -11   0   1     2679.84     2867.84    126.91 o 
  -9   0   1      229.43      219.63     38.43 o 
  -7   0   1      492.18      571.11     35.98 o 
  -5   0   1       34.70       76.30     15.27 o 
  -3   0   1     2276.70     2213.91     61.34 o 
   3   0   1     4424.50     4192.61     94.70 o 
   5   0   1     1276.43     1284.85     36.24 o 
   7   0   1      429.62      482.49     66.26 o 
   9   0   1     1705.20     1742.75     97.19 o 
  11   0   1     1125.94     1112.92     58.11 o 
  13   0   1       30.93       28.99     36.75 o 
 -14   1   1      235.90      198.47     27.90 o 
 -13   1   1       67.57       56.02     17.88 o 
 -12   1   1      464.76      490.28     35.34 o 
 -11   1   1       35.46       18.02     13.07 o 
 -10   1   1     1518.59     1417.13     46.08 o 
  -9   1   1       94.21       92.91     14.92 o 
  -8   1   1     1337.59     1337.48     51.29 o 
  -7   1   1      261.56      241.71     14.67 o 
  -6   1   1       35.34       41.62      9.70 o 
  -5   1   1        0.18        3.95      5.93 o 
  -4   1   1     1128.40     1280.34     25.54 o 
  -3   1   1     7691.30     6868.50    138.33 o 
  -2   1   1      805.17      953.04     16.15 o 
   1   1   1     2273.37     2036.27     19.49 o 
   2   1   1    10127.75    10122.89    226.62 o 
   3   1   1      937.16      860.33     20.52 o 
   4   1   1        6.36       -0.84      6.01 o 
   5   1   1       30.27       32.60     10.11 o 
   6   1   1      704.04      667.22     17.94 o 
   7   1   1      408.85      361.75     16.70 o 
   8   1   1     1042.66     1133.78     37.69 o 
   9   1   1       27.16       29.16     11.06 o 
  10   1   1      592.64      632.61     26.80 o 
  11   1   1        5.61      -14.75     14.75 o 
  12   1   1      921.04      967.51     48.75 o 
  13   1   1        5.27       29.98     20.37 o 
 -13   2   1      202.40      248.21     24.14 o 
 -12   2   1        0.78      -19.35     19.35 o 
 -11   2   1      611.48      597.74     51.03 o 
 -10   2   1       85.72       54.16     16.94 o 
  -9   2   1       26.13       31.35     13.56 o 
  -8   2   1      787.21      851.26     25.53 o 
  -7   2   1      995.02     1008.11     27.45 o 
  -6   2   1      121.01      138.57     17.03 o 
  -5   2   1     1351.24     1400.96     28.86 o 
  -4   2   1     3206.46     2958.57     48.26 o 
  -3   2   1    19179.88    18461.77    483.51 o 
  -2   2   1    19413.94    18114.92    424.93 o 
  -1   2   1     1154.47     1483.28     20.41 o 
   0   2   1      828.81      552.05      6.28 o 
   1   2   1    25743.46    24886.91    510.57 o 
   2   2   1    31379.66    29675.94    810.18 o 
   3   2   1    12315.58    11751.23    357.38 o 
   4   2   1      265.98      208.48      8.65 o 
   5   2   1     1983.88     2051.96     35.00 o 
   6   2   1      227.45      236.31     13.33 o 
   7   2   1       19.28        7.53      8.74 o 
   8   2   1      120.26      124.51     15.54 o 
   9   2   1      377.59      380.70     21.11 o 
  10   2   1       71.46       53.96     16.27 o 
  11   2   1      387.37      382.13     38.34 o 
  12   2   1       13.02       18.57     17.84 o 
  13   2   1       72.72       88.54     23.96 o 
 -13   3   1       40.43       80.34     26.42 o 
 -12   3   1       31.40        1.39     24.65 o 
 -11   3   1       11.89       15.03     13.59 o 
 -10   3   1      602.04      641.40     38.72 o 
  -9   3   1      178.67      203.58     31.09 o 
  -8   3   1      206.43      231.16     15.44 o 
  -7   3   1        9.93        6.09      8.21 o 
  -6   3   1       78.96       69.86      9.21 o 
  -5   3   1      223.15      233.93     10.52 o 
  -4   3   1     1903.46     1849.41     34.90 o 
  -3   3   1     2671.45     2594.74     33.13 o 
  -2   3   1     4555.77     4224.59     56.11 o 
  -1   3   1     3441.30     3020.30     35.55 o 
   0   3   1     2707.94     2548.17     23.20 o 
   1   3   1    11328.77    11069.60    151.70 o 
   2   3   1    17025.05    16260.00    303.79 o 
   3   3   1      188.55      192.82     13.93 o 
   4   3   1     2976.70     2954.86     48.24 o 
   5   3   1      204.98      191.60     11.12 o 
   6   3   1     1345.20     1313.97     32.74 o 
   7   3   1       63.74       71.56     20.90 o 
   8   3   1       19.66       14.65     11.34 o 
   9   3   1        3.31        9.44     12.31 o 
  10   3   1       10.94       28.36     16.13 o 
  11   3   1        9.79       19.76     16.05 o 
  12   3   1      238.49      295.04     68.87 o 
  13   3   1       85.91       60.29     22.77 o 
 -13   4   1       53.03       42.31     40.51 o 
 -12   4   1      163.58       84.38     53.84 o 
 -11   4   1       64.18       56.42     18.01 o 
 -10   4   1        5.12      -12.17     15.96 o 
  -9   4   1       32.12       47.34     13.04 o 
  -8   4   1      181.96      173.82     17.42 o 
  -7   4   1      537.12      575.00     21.82 o 
  -6   4   1     3103.38     3036.77     53.49 o 
  -5   4   1        6.75       10.02      4.59 o 
  -4   4   1      682.83      647.22     17.76 o 
  -3   4   1     1942.27     1932.53     47.61 o 
  -2   4   1      339.14      270.54      8.26 o 
  -1   4   1      781.48      849.02     17.62 o 
   0   4   1      253.77      311.58      6.28 o 
   1   4   1       65.15       68.88      3.14 o 
   2   4   1       70.93       74.92      4.21 o 
   3   4   1     4365.47     4490.60     57.60 o 
   4   4   1    15458.15    15212.11    333.13 o 
   5   4   1     5049.88     4975.35     78.29 o 
   6   4   1      114.52      129.53      9.57 o 
   7   4   1      164.24      183.96     23.65 o 
   8   4   1       27.70       30.46     11.34 o 
   9   4   1       52.49       64.37     10.93 o 
  10   4   1      336.97      351.33     30.07 o 
  11   4   1       25.31       17.76     11.45 o 
  12   4   1       47.52       32.71     15.97 o 
  13   4   1       36.56        0.69     20.26 o 
 -13   5   1       79.42       68.45     16.80 o 
 -12   5   1       57.21       69.97     18.91 o 
 -11   5   1       26.10       11.02     12.52 o 
 -10   5   1      130.32      204.49     19.74 o 
  -9   5   1      296.74      330.09     21.92 o 
  -8   5   1      116.69      111.30     12.59 o 
  -7   5   1      280.70      275.21     27.69 o 
  -6   5   1      147.12      158.63     19.12 o 
  -5   5   1      727.34      820.02     21.40 o 
  -4   5   1      392.32      350.46     10.12 o 
  -3   5   1     1308.08     1336.89     15.34 o 
  -2   5   1       37.31       44.98      6.16 o 
  -1   5   1      417.66      442.11      9.09 o 
   0   5   1      498.00      494.82      6.76 o 
   1   5   1      678.63      720.99      8.01 o 
   2   5   1     6372.44     6596.56     85.81 o 
   3   5   1      536.70      612.47     12.94 o 
   4   5   1      688.25      666.44     11.34 o 
   5   5   1      682.20      689.82     19.62 o 
   6   5   1      960.76      967.63     19.76 o 
   7   5   1      982.15      945.14     24.11 o 
   8   5   1       57.83       62.40      9.37 o 
   9   5   1      390.23      379.45     15.65 o 
  10   5   1       28.16        3.50     13.14 o 
  11   5   1       67.29       66.17     13.63 o 
  12   5   1      243.53      249.58     24.50 o 
 -12   6   1      218.91      228.87     24.55 o 
 -11   6   1      104.49      109.57     22.59 o 
 -10   6   1      350.61      369.56     19.65 o 
  -9   6   1        7.83       23.06      8.95 o 
  -8   6   1      812.60      850.22     25.00 o 
  -7   6   1       40.25       31.00     10.46 o 
  -6   6   1     1430.77     1482.10     27.49 o 
  -5   6   1      112.03      109.78      5.63 o 
  -4   6   1      129.91      125.36      6.33 o 
  -3   6   1       88.98       81.26      6.91 o 
  -2   6   1      505.12      538.29     13.33 o 
  -1   6   1      693.60      705.38     18.13 o 
   0   6   1     3044.65     3004.03     30.34 o 
   1   6   1       11.73        9.26      3.55 o 
   2   6   1      766.37      759.23     15.39 o 
   3   6   1      875.14      942.46     16.31 o 
   4   6   1     2871.00     2787.77     38.57 o 
   5   6   1       99.98      115.55      7.27 o 
   6   6   1      728.30      703.85     15.59 o 
   7   6   1      542.37      549.61     16.85 o 
   8   6   1      663.19      620.06     21.77 o 
   9   6   1      186.38      203.06     14.79 o 
  10   6   1      455.24      484.50     24.95 o 
  11   6   1        0.77       -0.16     10.84 o 
  12   6   1       31.58       13.32     15.34 o 
 -12   7   1       61.52       96.01     41.67 o 
 -11   7   1      160.13      180.12     19.51 o 
 -10   7   1        0.14       -3.96     13.59 o 
  -9   7   1      766.38      847.46     29.91 o 
  -8   7   1        2.21      -10.52     10.52 o 
  -7   7   1        0.91       10.83      5.64 o 
  -6   7   1       98.87       86.61      6.20 o 
  -5   7   1      866.62      883.44     14.74 o 
  -4   7   1       71.57       59.26      7.23 o 
  -3   7   1      869.50      917.91     19.87 o 
  -2   7   1        5.37        6.72      5.44 o 
  -1   7   1      369.86      391.89      9.82 o 
   0   7   1      805.00      786.42     13.05 o 
   1   7   1     1441.89     1537.56     15.57 o 
   2   7   1       45.22       54.26      3.90 o 
   3   7   1      278.29      270.97      8.83 o 
   4   7   1        0.33       -2.69      4.00 o 
   5   7   1       12.91       14.91      4.48 o 
   6   7   1       41.86       27.10      8.72 o 
   7   7   1     1668.31     1546.57     30.39 o 
   8   7   1       97.42       79.31      9.44 o 
   9   7   1      296.81      282.82     18.74 o 
  10   7   1        0.70        0.44      7.51 o 
  11   7   1       90.29       46.56     11.48 o 
 -11   8   1        9.00       -9.17     10.92 o 
 -10   8   1       14.26       12.76     14.25 o 
  -9   8   1      173.83      227.70     26.26 o 
  -8   8   1       45.33       35.15      8.47 o 
  -7   8   1       32.22       32.91      7.24 o 
  -6   8   1     1045.72     1012.29     31.60 o 
  -5   8   1       29.75       24.60      3.65 o 
  -4   8   1      251.61      269.13     14.13 o 
  -3   8   1       29.86       28.01      8.13 o 
  -2   8   1     2397.29     2494.31     41.22 o 
  -1   8   1        2.71        4.77      4.48 o 
   0   8   1     1085.43     1154.59     22.23 o 
   1   8   1       33.20       29.15      5.27 o 
   2   8   1      149.54      138.66      6.97 o 
   3   8   1       41.25       47.24      4.37 o 
   4   8   1      430.95      421.42      9.39 o 
   5   8   1        5.09       14.35      5.04 o 
   6   8   1      640.09      629.79     16.93 o 
   7   8   1        0.11        8.97      6.56 o 
   8   8   1      119.11      112.11     11.62 o 
   9   8   1       38.28        7.06     16.64 o 
  10   8   1      946.23      924.14     41.35 o 
  11   8   1        3.45        2.83     10.97 o 
 -10   9   1        2.63      -16.31     18.57 o 
  -9   9   1      579.97      658.07     33.44 o 
  -8   9   1        6.88       16.48     10.33 o 
  -7   9   1       98.01       84.93      9.39 o 
  -6   9   1        6.63        3.96      5.34 o 
  -5   9   1      347.63      326.13     23.95 o 
  -4   9   1      153.98      169.32     14.66 o 
  -3   9   1     1119.48     1150.45     42.37 o 
  -2   9   1      627.13      637.10     16.33 o 
  -1   9   1       68.50       64.82      7.42 o 
   0   9   1        5.89        0.95      4.12 o 
   1   9   1     1200.54     1224.53     31.87 o 
   2   9   1       18.01       16.40      6.31 o 
   3   9   1      338.42      333.45     11.64 o 
   4   9   1        9.41       -0.99      4.97 o 
   5   9   1        6.12       10.56      4.88 o 
   6   9   1        1.41       -1.20      9.59 o 
   7   9   1      812.39      787.16     41.40 o 
   8   9   1       48.19       31.94      9.11 o 
   9   9   1      147.54      113.46     27.69 o 
  10   9   1       34.68        9.36     20.43 o 
  -9  10   1       47.89       24.22     19.93 o 
  -8  10   1       61.19       82.79     21.56 o 
  -7  10   1       25.48       30.04     16.04 o 
  -6  10   1      624.88      594.34     24.30 o 
  -5  10   1      116.23       92.75     13.78 o 
  -4  10   1       29.23       38.26     10.73 o 
  -3  10   1       27.37       24.42      8.44 o 
  -2  10   1      572.08      546.21     14.23 o 
  -1  10   1       25.09       22.49      6.02 o 
   0  10   1      189.51      176.30      7.74 o 
   1  10   1        0.41       -2.43      9.30 o 
   2  10   1        2.89       -2.83      5.31 o 
   3  10   1        6.58       16.03      7.30 o 
   4  10   1      600.96      642.76     20.27 o 
   5  10   1       10.92       16.03      8.60 o 
   6  10   1      188.06      173.13     18.00 o 
   7  10   1        0.01      -11.25     12.51 o 
   8  10   1      151.79      121.00     21.32 o 
   9  10   1       19.63       33.65     20.98 o 
  -8  11   1       39.93       30.31     14.59 o 
  -7  11   1      264.53      317.50     29.12 o 
  -6  11   1       12.55        0.00     10.40 o 
  -5  11   1      323.85      344.86     19.62 o 
  -4  11   1      132.63      136.57     13.46 o 
  -3  11   1      397.78      414.46     15.24 o 
  -2  11   1        4.03       -3.80     11.03 o 
  -1  11   1        0.02       -0.13      5.98 o 
   0  11   1       54.78       59.04     15.99 o 
   1  11   1      403.95      447.04     34.44 o 
   2  11   1       32.64        9.39      8.28 o 
   3  11   1      143.94      143.26     10.14 o 
   4  11   1        6.02       23.20     11.55 o 
   5  11   1      116.56       89.36     15.53 o 
   6  11   1       29.13       37.84     13.36 o 
   7  11   1      312.83      368.04     30.07 o 
   8  11   1       46.84       63.00     16.23 o 
  -7  12   1      138.44       21.74     37.01 o 
  -6  12   1      252.75      250.83     74.92 o 
  -5  12   1      162.26      182.02     50.79 o 
  -4  12   1        0.46       -3.85      8.85 o 
  -3  12   1       85.52      134.94     49.44 o 
  -2  12   1       77.51       64.70     24.20 o 
  -1  12   1       82.22       57.44     36.37 o 
   0  12   1      118.53      109.45     19.94 o 
   1  12   1       25.02       32.64     33.78 o 
   2  12   1        7.39       46.12     20.49 o 
   3  12   1        4.85       -2.22     16.99 o 
   4  12   1      113.58      100.17     29.06 o 
   5  12   1      123.43      147.09     38.76 o 
   6  12   1       12.27        5.93     12.78 o 
  -4  13   1      239.57      230.00     41.72 o 
  -3  13   1       71.12       47.09     36.24 o 
  -2  13   1        8.87       10.35     28.73 o 
  -1  13   1       12.34        7.64     20.06 o 
   0  13   1       50.88       76.78     20.47 o 
   1  13   1      122.45      133.61     27.52 o 
   2  13   1       66.50       53.58     34.17 o 
   3  13   1        0.35       15.53     27.95 o 
   4  13   1       23.99       22.45     26.92 o 
 -14   0   2       48.12       24.59     55.13 o 
 -12   0   2      932.38     1028.07     83.60 o 
 -10   0   2      544.24      551.88     41.10 o 
  -8   0   2      628.58      689.65     31.95 o 
  -6   0   2      135.83      124.46     19.41 o 
  -4   0   2      707.11      551.82     25.37 o 
  -2   0   2     5260.55     5641.09    135.57 o 
   2   0   2      500.53      310.34     19.41 o 
   4   0   2      550.50      677.91     26.29 o 
   6   0   2      347.26      386.01     33.52 o 
   8   0   2     2322.92     2263.11     73.72 o 
  10   0   2      257.59      253.02     26.89 o 
  12   0   2       24.67       77.13     37.27 o 
 -14   1   2      107.76       62.00     27.23 o 
 -13   1   2      117.06      113.14     29.23 o 
 -12   1   2        1.58       -9.85     23.57 o 
 -10   1   2      303.25      372.08     35.42 o 
  -9   1   2     2362.27     2444.78     97.45 o 
  -8   1   2       16.85       36.28     12.11 o 
  -7   1   2       60.89       64.06      9.52 o 
  -6   1   2      715.82      777.14     24.51 o 
  -5   1   2      225.80      271.15     13.57 o 
  -4   1   2      314.74      330.50     12.86 o 
  -3   1   2     1148.44     1234.44     24.32 o 
  -2   1   2      792.75      667.81     15.21 o 
  -1   1   2     3116.90     3049.41     36.30 o 
   0   1   2       34.34        8.94      2.05 o 
   1   1   2    19708.51    21068.88    444.26 o 
   2   1   2      821.79      720.58     18.24 o 
   3   1   2      996.62      983.18     21.39 o 
   4   1   2      371.35      386.49     13.76 o 
   5   1   2     1668.44     1747.12     33.49 o 
   6   1   2        1.33       10.61      7.17 o 
   7   1   2     2145.89     2129.53     45.12 o 
   8   1   2      468.31      505.12     22.37 o 
   9   1   2       66.91       67.12     17.77 o 
  10   1   2      423.71      493.02     51.23 o 
  11   1   2       44.96       32.18     17.31 o 
  12   1   2       24.40       -4.77     21.31 o 
  13   1   2      163.89      204.53     46.48 o 
 -14   2   2      200.27      159.79     25.78 o 
 -13   2   2       30.37       15.46     19.75 o 
 -12   2   2      280.56      280.50     29.83 o 
 -11   2   2      321.63      311.24     71.70 o 
 -10   2   2      434.35      472.09     26.41 o 
  -9   2   2     2146.47     2189.61     75.55 o 
  -8   2   2     1873.35     1861.60     56.25 o 
  -7   2   2      969.18      990.36     41.22 o 
  -6   2   2        9.89       16.16      9.30 o 
  -5   2   2       36.31       28.26      8.63 o 
  -4   2   2      928.92      928.83     22.12 o 
  -3   2   2      905.33      890.08     18.80 o 
  -2   2   2      739.97      972.60     14.55 o 
  -1   2   2      113.86      148.77      4.19 o 
   0   2   2    14380.21    13732.75    199.74 o 
   1   2   2    34595.28    33711.18    753.83 o 
   2   2   2    35438.75    34426.55   1008.11 o 
   3   2   2       81.08      121.59      6.94 o 
   4   2   2     3028.62     2959.21     59.67 o 
   5   2   2     1133.52     1131.44     29.62 o 
   6   2   2        8.41        9.81      9.71 o 
   7   2   2        7.05       -9.20      9.84 o 
   8   2   2      617.14      663.96     32.82 o 
   9   2   2      414.68      381.16     24.35 o 
  10   2   2      523.60      570.93     35.20 o 
  11   2   2       22.34       25.23     16.79 o 
  12   2   2        4.43        3.29     18.93 o 
  13   2   2       47.05       42.12     28.21 o 
 -13   3   2        0.18       18.84     19.23 o 
 -12   3   2       33.14       42.49     18.78 o 
 -11   3   2       14.29        1.68     12.23 o 
 -10   3   2     1113.49     1102.78     74.28 o 
  -9   3   2     3491.88     3524.54     84.99 o 
  -8   3   2        8.95       18.29      8.92 o 
  -7   3   2        0.23       -8.41      8.41 o 
  -6   3   2     1799.10     1799.88     35.36 o 
  -5   3   2     1330.05     1295.43     26.48 o 
  -4   3   2      534.84      568.90     18.19 o 
  -3   3   2        2.52       11.94      3.57 o 
  -2   3   2     1423.88     1242.86     29.93 o 
  -1   3   2     3297.64     3039.52     43.47 o 
   0   3   2      161.38      205.47      5.29 o 
   1   3   2     6943.99     6893.92     80.77 o 
   2   3   2      180.49      152.53      7.42 o 
   3   3   2     1219.90     1266.71     26.27 o 
   4   3   2      366.86      372.72      9.99 o 
   5   3   2     2816.97     2947.49     54.39 o 
   6   3   2      395.00      430.21     18.49 o 
   7   3   2     1751.96     1799.98     60.95 o 
   8   3   2       94.69       94.06     14.56 o 
   9   3   2      178.11      212.72     48.49 o 
  10   3   2      241.23      263.42     32.52 o 
  11   3   2      256.06      319.84     31.18 o 
  12   3   2      286.94      325.17     31.42 o 
  13   3   2      154.13      176.58     22.95 o 
 -13   4   2       89.54       -7.51     45.81 o 
 -12   4   2      220.26      230.88     39.08 o 
 -11   4   2       75.92       65.58     17.53 o 
 -10   4   2       25.90       38.30     16.27 o 
  -9   4   2      279.35      266.50     20.01 o 
  -8   4   2     1832.46     1753.87     46.31 o 
  -7   4   2     1842.43     1869.15     46.46 o 
  -6   4   2      771.43      748.25     19.62 o 
  -5   4   2      261.46      265.07     10.07 o 
  -4   4   2      137.73      181.42      6.34 o 
  -3   4   2      141.97      113.82      5.70 o 
  -2   4   2      134.89      190.81     10.72 o 
  -1   4   2      379.16      396.95     10.09 o 
   0   4   2      452.93      493.03      7.27 o 
   1   4   2       31.81       39.37      3.45 o 
   2   4   2    14599.74    14443.38    247.92 o 
   3   4   2     3979.92     4015.37     54.95 o 
   4   4   2     3244.66     3178.85     43.72 o 
   5   4   2       84.81       84.85      6.90 o 
   6   4   2      143.46      162.09      8.34 o 
   7   4   2      173.80      190.69     37.97 o 
   8   4   2       39.48       54.17      9.76 o 
   9   4   2       59.68       36.65     10.19 o 
  10   4   2      237.98      324.47     26.97 o 
  11   4   2      162.38      181.81     22.64 o 
  12   4   2       10.20      -11.77     14.78 o 
 -13   5   2        1.23        5.56     17.47 o 
 -12   5   2       29.27       27.61     22.65 o 
 -11   5   2       72.62       38.11     21.95 o 
 -10   5   2       57.82       28.21     19.41 o 
  -9   5   2      134.42      102.75     20.74 o 
  -8   5   2       44.77       35.13     10.50 o 
  -7   5   2      252.15      285.71     13.22 o 
  -6   5   2     1419.09     1508.66     33.87 o 
  -5   5   2      276.99      288.83     17.58 o 
  -4   5   2     5132.50     5126.18     82.77 o 
  -3   5   2        1.14        1.75      2.18 o 
  -2   5   2       12.55        3.96      5.24 o 
  -1   5   2      209.90      186.76      7.62 o 
   0   5   2      486.18      524.51      8.10 o 
   1   5   2      770.34      845.49      9.73 o 
   2   5   2     6148.45     6300.39     83.58 o 
   3   5   2      204.59      204.52     10.93 o 
   4   5   2     1640.59     1604.74     22.39 o 
   5   5   2      693.86      671.36     12.87 o 
   6   5   2      808.16      810.80     19.16 o 
   7   5   2      330.50      348.06     27.11 o 
   8   5   2      231.61      226.68     15.71 o 
   9   5   2      227.58      260.18     20.07 o 
  10   5   2        9.98       11.96      9.18 o 
  11   5   2      199.86      186.56     19.59 o 
  12   5   2      144.25      131.69     21.11 o 
 -12   6   2       83.03       40.52     21.57 o 
 -11   6   2      144.23      143.11     34.47 o 
 -10   6   2       36.93       57.46     18.03 o 
  -9   6   2      112.94       96.79     12.84 o 
  -8   6   2      172.83      166.20     13.16 o 
  -7   6   2       53.53       51.80      8.49 o 
  -6   6   2      548.24      566.51     15.57 o 
  -5   6   2      232.97      253.46     14.29 o 
  -4   6   2      289.81      303.84      9.11 o 
  -3   6   2      520.77      501.29     16.50 o 
  -2   6   2      176.09      198.52     13.93 o 
  -1   6   2     5538.73     5594.27     83.88 o 
   0   6   2      871.97      861.70     10.73 o 
   1   6   2        0.95        2.68      4.30 o 
   2   6   2      294.61      321.93     11.02 o 
   3   6   2     1851.70     1877.68     23.45 o 
   4   6   2      291.19      289.15      9.30 o 
   5   6   2      409.47      411.85     10.59 o 
   6   6   2      889.02      904.15     23.27 o 
   7   6   2     1086.83     1020.79     20.97 o 
   8   6   2      421.24      435.25     13.81 o 
   9   6   2      232.18      238.23     18.25 o 
  10   6   2        3.82       -6.45      9.98 o 
  11   6   2       95.56       67.36     13.49 o 
  12   6   2       33.68       35.65     13.66 o 
 -12   7   2       18.04       30.20     19.67 o 
 -11   7   2        0.38      -17.41     17.50 o 
 -10   7   2      253.55      288.24     55.39 o 
  -9   7   2        1.84       19.89     14.78 o 
  -8   7   2       81.45       71.28     13.75 o 
  -7   7   2      355.69      349.55     13.23 o 
  -6   7   2      195.61      217.63     14.81 o 
  -5   7   2       29.85       32.83      7.44 o 
  -4   7   2     3410.99     3494.75     71.22 o 
  -3   7   2      167.88      175.62     14.92 o 
  -2   7   2      408.83      386.32     19.38 o 
  -1   7   2     1191.95     1149.21     19.96 o 
   0   7   2     2874.41     3019.76     35.15 o 
   1   7   2       90.82      106.22      5.08 o 
   2   7   2     1420.50     1427.21     28.56 o 
   3   7   2        0.05        1.13      4.31 o 
   4   7   2      488.82      515.63     14.89 o 
   5   7   2      160.20      169.89      8.40 o 
   6   7   2     1848.63     1760.42     32.65 o 
   7   7   2      201.45      218.60     10.99 o 
   8   7   2      142.34      165.22      9.95 o 
   9   7   2       13.68       19.26      9.22 o 
  10   7   2      115.43       93.31     16.25 o 
  11   7   2        0.91        2.22     10.62 o 
 -11   8   2       49.26       38.13     24.61 o 
 -10   8   2       73.51       57.48     11.34 o 
  -9   8   2      102.71       73.69     14.41 o 
  -8   8   2       82.79       91.69     10.01 o 
  -7   8   2      345.16      317.86     32.91 o 
  -6   8   2      194.62      155.66     19.41 o 
  -5   8   2      387.21      396.36     19.39 o 
  -4   8   2      152.36      227.79     28.47 o 
  -3   8   2      759.99      806.13     24.06 o 
  -2   8   2      297.16      274.60     13.15 o 
  -1   8   2     2946.67     3067.39     45.42 o 
   0   8   2       92.74       95.40      5.94 o 
   1   8   2       34.88       34.49      5.08 o 
   2   8   2        0.36       -4.06      4.06 o 
   3   8   2      442.85      454.95      8.96 o 
   4   8   2      145.11      144.89      6.64 o 
   5   8   2      377.78      344.60     17.28 o 
   6   8   2        0.29        6.27      7.77 o 
   7   8   2      277.38      273.40     11.97 o 
   8   8   2        6.27       -3.25      7.72 o 
   9   8   2      933.57      861.49     26.80 o 
  10   8   2       15.17       -3.06      8.87 o 
 -10   9   2      326.09      515.07     89.56 o 
  -9   9   2       25.18       52.61     33.00 o 
  -8   9   2      209.05      241.49     26.35 o 
  -7   9   2        2.64       -3.08      3.08 o 
  -6   9   2       84.33       79.09     15.32 o 
  -5   9   2       44.35       65.08     11.62 o 
  -4   9   2      855.33      830.55     26.62 o 
  -3   9   2      336.20      335.57     15.32 o 
  -2   9   2        1.21        1.85      6.87 o 
  -1   9   2        2.07       -0.52      5.84 o 
   0   9   2      286.38      307.40     19.39 o 
   1   9   2       55.33       42.07      5.54 o 
   2   9   2      204.92      190.84     12.06 o 
   3   9   2       42.19       41.27      3.56 o 
   4   9   2       35.67       34.74      5.48 o 
   5   9   2        4.52       12.33      7.72 o 
   6   9   2      541.22      507.17     12.55 o 
   7   9   2       15.22        9.96      8.37 o 
   8   9   2      181.51      146.96     23.99 o 
   9   9   2        2.16       -1.65      7.93 o 
  10   9   2      257.47      219.85     30.71 o 
  -9  10   2      131.52      153.23     38.05 o 
  -8  10   2       41.82       71.35     23.41 o 
  -7  10   2      522.92      549.98     29.10 o 
  -6  10   2       52.31       25.91     11.16 o 
  -5  10   2       24.28       25.62     12.84 o 
  -4  10   2       71.38       69.47     15.58 o 
  -3  10   2      922.02      898.49     24.95 o 
  -2  10   2      231.76      272.98     11.49 o 
  -1  10   2      245.06      242.94      8.34 o 
   0  10   2       41.50       30.37      5.87 o 
   1  10   2        7.86        5.63      2.11 o 
   2  10   2        0.17       10.61      9.08 o 
   3  10   2      405.55      376.17     44.35 o 
   4  10   2       21.54        9.33      8.47 o 
   5  10   2      118.84       56.11     10.46 o 
   6  10   2        8.75       15.76      9.39 o 
   7  10   2       83.91       66.99     13.66 o 
   8  10   2       51.15       42.10     14.81 o 
   9  10   2      221.33      285.63     45.23 o 
  -8  11   2      107.15      117.77     36.75 o 
  -7  11   2       41.50       61.25     14.12 o 
  -6  11   2      169.54      203.20     20.18 o 
  -5  11   2      331.07      407.56     31.49 o 
  -4  11   2      294.89      300.22     14.88 o 
  -3  11   2       38.26       24.14      7.47 o 
  -2  11   2       79.31       70.27     11.55 o 
  -1  11   2       30.48       32.89      9.29 o 
   0  11   2       57.11       35.88     10.67 o 
   1  11   2      369.81      440.33     60.81 o 
   2  11   2      135.72      145.95     25.15 o 
   3  11   2        1.58       -7.79      8.30 o 
   4  11   2       43.68       48.23     15.10 o 
   5  11   2       22.08       34.52     19.61 o 
   6  11   2      268.26      281.74     21.14 o 
   7  11   2      119.65      107.48     27.69 o 
  -7  12   2      195.80      149.84     50.88 o 
  -6  12   2       37.53       16.01     13.87 o 
  -5  12   2       20.71       15.29     12.33 o 
  -4  12   2        0.20       12.35     13.16 o 
  -3  12   2      364.78      336.31     70.06 o 
  -2  12   2      241.67      312.75     53.06 o 
  -1  12   2      102.66      148.96     26.08 o 
   0  12   2       24.87       36.20     22.00 o 
   1  12   2       15.92       22.95     19.91 o 
   2  12   2       31.76       16.28     22.57 o 
   3  12   2       48.49       17.27     18.91 o 
   4  12   2      113.39      113.66     24.45 o 
   5  12   2       20.58       32.66     13.09 o 
   6  12   2        0.78        9.22     18.41 o 
  -4  13   2      217.95      324.69     89.94 o 
  -3  13   2       36.17       64.96     28.47 o 
  -2  13   2       15.34       -4.40     27.69 o 
  -1  13   2       97.13       73.74     40.12 o 
   0  13   2      103.61      190.10     30.35 o 
   1  13   2       43.57       44.52     33.65 o 
   2  13   2       16.04       55.39     32.09 o 
   3  13   2       23.59       52.64     40.12 o 
   4  13   2       47.71       18.38     28.99 o 
 -11   0   3       27.80       31.84     24.85 o 
  -9   0   3      858.36      942.71     42.53 o 
  -7   0   3     1115.40     1135.64     38.50 o 
  -5   0   3     1070.44     1030.54     36.96 o 
  -3   0   3     1413.98     1515.40     46.17 o 
  -1   0   3    12132.55     9726.08    242.77 o 
   1   0   3     8873.84     7047.69    244.85 o 
   3   0   3     1811.94     1902.14     91.37 o 
   5   0   3       37.02       58.50     16.57 o 
   7   0   3     2749.64     2735.32    169.79 o 
   9   0   3      920.02      868.63     63.67 o 
  11   0   3       52.26       34.94     31.58 o 
  13   0   3      190.53      181.18     54.10 o 
 -14   1   3       13.93       15.01     33.91 o 
 -13   1   3       65.66       67.86     23.66 o 
 -12   1   3      851.98      825.67     64.45 o 
 -10   1   3     3081.43     3066.78     82.85 o 
  -9   1   3       50.27       45.06     13.39 o 
  -8   1   3      168.89      169.74     15.83 o 
  -7   1   3      133.68      159.33     11.43 o 
  -6   1   3     1943.87     2003.89     39.75 o 
  -5   1   3      232.99      231.14     15.91 o 
  -4   1   3     1481.71     1517.68     30.29 o 
  -3   1   3      315.31      281.68     10.59 o 
  -2   1   3      374.79      438.19     19.39 o 
  -1   1   3      109.50       95.31      8.18 o 
   0   1   3     4910.13     5212.59     76.80 o 
   1   1   3     5822.14     5249.59     91.00 o 
   2   1   3      466.73      478.45     13.94 o 
   3   1   3      870.53      803.54     27.46 o 
   4   1   3     5350.29     5252.81    105.65 o 
   5   1   3       12.68       14.57     10.67 o 
   6   1   3     2931.87     3063.38     73.39 o 
   7   1   3      222.96      222.07     16.59 o 
   8   1   3        5.21       11.46     12.96 o 
   9   1   3      304.99      352.28     37.21 o 
  10   1   3      112.68       62.26     21.62 o 
  11   1   3      116.70      156.29     29.40 o 
  12   1   3      184.00      158.48     39.86 o 
  13   1   3       13.42       23.00     42.19 o 
 -14   2   3       34.78        6.53     26.04 o 
 -13   2   3      328.44      316.55     45.55 o 
 -12   2   3      123.25      104.31     51.77 o 
 -11   2   3       43.65       25.16     16.65 o 
 -10   2   3      263.30      262.28     25.69 o 
  -9   2   3      321.63      356.75     24.75 o 
  -8   2   3      505.21      534.31     26.35 o 
  -7   2   3     4122.23     3897.27    191.46 o 
  -6   2   3      194.77      192.43     11.47 o 
  -5   2   3      991.73     1056.95     24.96 o 
  -4   2   3        0.78       13.26      6.39 o 
  -3   2   3       42.53       22.19      6.46 o 
  -2   2   3       41.45       13.09      5.96 o 
  -1   2   3      279.99      156.31      6.39 o 
   0   2   3     3800.22     3232.84     44.70 o 
   1   2   3     1148.21      863.24     11.27 o 
   2   2   3     6052.24     5723.11     81.05 o 
   3   2   3    10613.39    10611.82    189.90 o 
   4   2   3     5394.87     5319.12     92.13 o 
   5   2   3     1653.12     1630.23     39.66 o 
   6   2   3      595.78      616.48     33.32 o 
   7   2   3      512.08      514.31     31.97 o 
   8   2   3       89.22      153.71     44.10 o 
   9   2   3      738.40      790.95     50.40 o 
  10   2   3      139.91      107.81     19.25 o 
  11   2   3       34.52       23.75     25.50 o 
  12   2   3        1.63       17.78     27.18 o 
  13   2   3      210.07       92.23     75.20 o 
 -14   3   3        6.79        1.21     18.72 o 
 -13   3   3        0.68       -3.83     22.91 o 
 -12   3   3        7.45       -4.13     13.71 o 
 -11   3   3      382.72      450.21     41.63 o 
 -10   3   3     1690.77     1787.19     59.98 o 
  -9   3   3      170.67      221.94     39.07 o 
  -8   3   3      177.36      185.55     14.78 o 
  -7   3   3     1083.42     1048.06     28.13 o 
  -6   3   3      849.87      903.92     19.65 o 
  -5   3   3      158.64      173.73      9.37 o 
  -4   3   3       64.61       84.24      6.67 o 
  -3   3   3     1073.87      942.19     15.91 o 
  -2   3   3      863.35      896.04     20.71 o 
  -1   3   3     2585.18     2461.71     29.87 o 
   0   3   3     3151.70     3320.54     35.49 o 
   1   3   3     8433.81     8159.69    108.31 o 
   2   3   3     2622.38     2494.14     27.39 o 
   3   3   3       52.92       97.74     15.01 o 
   4   3   3     7237.90     7576.12    129.71 o 
   5   3   3     2524.66     2556.35     36.60 o 
   6   3   3     1377.16     1444.20     33.62 o 
   7   3   3        4.21        2.39      6.96 o 
   8   3   3       44.69       47.56      9.60 o 
   9   3   3       94.12       85.26     11.75 o 
  10   3   3      317.27      318.82     18.44 o 
  11   3   3      672.74      696.32     44.95 o 
  12   3   3      381.17      430.95     27.57 o 
 -13   4   3       87.08       53.75     20.41 o 
 -12   4   3       18.69      -11.48     20.52 o 
 -11   4   3        4.69       17.22     24.79 o 
 -10   4   3        4.23       17.16     12.56 o 
  -9   4   3      322.41      340.04     21.73 o 
  -8   4   3     1405.70     1452.79     61.21 o 
  -7   4   3     4375.73     4253.12    104.35 o 
  -6   4   3       94.60      120.26      9.07 o 
  -5   4   3        9.49        4.67      5.64 o 
  -4   4   3     1464.55     1348.62     24.57 o 
  -3   4   3     2201.07     2311.70     26.41 o 
  -2   4   3      293.08      306.53     17.26 o 
  -1   4   3      363.89      387.95      5.68 o 
   0   4   3      654.09      603.04      8.20 o 
   1   4   3     2270.43     2385.42     24.75 o 
   2   4   3     7993.09     7714.79    112.04 o 
   3   4   3    13324.77    13081.27    261.60 o 
   4   4   3        1.86       15.52      5.69 o 
   5   4   3      120.53      143.67     11.85 o 
   6   4   3       54.61       69.44     10.10 o 
   7   4   3      125.01      135.03     10.48 o 
   8   4   3      228.68      216.09     10.81 o 
   9   4   3       36.27       36.68      8.38 o 
  10   4   3       40.09       48.73      8.95 o 
  11   4   3       13.42       -0.25     18.34 o 
  12   4   3      171.30      177.66     21.67 o 
 -13   5   3        3.67        8.54     42.71 o 
 -12   5   3       90.90       91.20     33.00 o 
 -11   5   3      243.14      246.49     21.43 o 
 -10   5   3       82.28       61.40     22.91 o 
  -9   5   3      708.48      733.44     34.26 o 
  -8   5   3      139.69      146.08     20.78 o 
  -7   5   3     3927.83     4029.53    106.85 o 
  -6   5   3      532.68      559.29     13.27 o 
  -5   5   3     2224.09     2252.32     31.26 o 
  -4   5   3      798.47      793.09     16.38 o 
  -3   5   3       24.95       30.34      5.43 o 
  -2   5   3      417.50      407.21     15.57 o 
  -1   5   3      105.29      127.50     10.71 o 
   0   5   3     2187.28     2220.72     21.23 o 
   1   5   3     3739.63     3906.17     47.68 o 
   2   5   3       22.86       22.31      4.41 o 
   3   5   3      962.07      884.72     21.51 o 
   4   5   3     1131.07     1073.57     18.28 o 
   5   5   3     1159.80     1146.22     18.44 o 
   6   5   3      460.25      474.25     21.01 o 
   7   5   3       49.70       52.85      7.46 o 
   8   5   3      142.17      135.12     13.56 o 
   9   5   3       90.36       65.21      9.69 o 
  10   5   3      172.66      169.07     15.69 o 
  11   5   3      241.61      249.41     15.10 o 
  12   5   3       57.21       87.26     18.92 o 
 -12   6   3      134.12      161.89     79.07 o 
 -11   6   3        4.10        9.59     14.22 o 
 -10   6   3        0.61       19.95     12.06 o 
  -9   6   3       94.58       65.37     13.91 o 
  -8   6   3      305.95      368.83     37.40 o 
  -7   6   3      478.19      483.22     19.24 o 
  -6   6   3      214.80      223.74      9.75 o 
  -5   6   3      443.45      439.83     16.37 o 
  -4   6   3     1477.55     1360.46     39.95 o 
  -3   6   3     2311.36     2287.91     42.63 o 
  -2   6   3      705.23      716.38     19.20 o 
  -1   6   3     1255.33     1121.76     22.11 o 
   0   6   3       18.39       40.86      3.59 o 
   1   6   3      717.47      738.92     11.71 o 
   2   6   3      220.74      230.42     12.05 o 
   3   6   3      759.68      798.31     13.85 o 
   4   6   3        3.43        2.16      4.54 o 
   5   6   3      167.03      158.71      8.40 o 
   6   6   3      371.41      432.06     16.28 o 
   7   6   3      683.41      678.82     17.47 o 
   8   6   3      865.03      872.96     24.93 o 
   9   6   3        2.41        1.63      6.92 o 
  10   6   3       84.87       79.89     11.86 o 
  11   6   3       37.44       43.81     12.51 o 
 -12   7   3       27.91       48.40     18.34 o 
 -11   7   3      206.69      258.56     24.37 o 
 -10   7   3      146.60      171.06     14.98 o 
  -9   7   3      234.12      264.39     18.09 o 
  -8   7   3       61.91       60.49      9.20 o 
  -7   7   3      168.71      170.19     18.90 o 
  -6   7   3       59.23       46.50     13.98 o 
  -5   7   3     3101.79     2840.74     80.13 o 
  -4   7   3     1390.14     1488.43     32.22 o 
  -3   7   3      173.26      166.08     10.53 o 
  -2   7   3      106.13       91.11      9.06 o 
  -1   7   3     2325.72     2238.09     32.66 o 
   0   7   3      169.34      175.97      8.13 o 
   1   7   3      836.30      866.34     12.59 o 
   2   7   3      154.51      147.09      7.76 o 
   3   7   3      427.17      458.03     12.77 o 
   4   7   3        6.17        3.85      5.42 o 
   5   7   3      880.33      910.53     19.34 o 
   6   7   3      303.05      325.79     15.11 o 
   7   7   3       37.39       49.03      8.99 o 
   8   7   3       90.58       89.97     10.06 o 
   9   7   3       31.41       30.80      8.84 o 
  10   7   3       12.53        9.52     12.42 o 
  11   7   3      269.82      243.23     49.14 o 
 -11   8   3        2.02       -7.24     13.21 o 
 -10   8   3       33.14       23.62     11.20 o 
  -9   8   3       12.13        6.08      6.80 o 
  -8   8   3      508.39      466.47     15.23 o 
  -7   8   3       19.94        7.09      6.13 o 
  -6   8   3       10.14        2.67      4.26 o 
  -5   8   3        0.91       -1.03      8.61 o 
  -4   8   3     1033.26     1075.44     35.71 o 
  -3   8   3      147.16      152.69     12.12 o 
  -2   8   3     1404.01     1415.69     30.05 o 
  -1   8   3      147.58      162.82     10.00 o 
   0   8   3      170.42      190.32     10.64 o 
   1   8   3        0.02       -3.58      3.58 o 
   2   8   3      365.48      394.99     12.18 o 
   3   8   3        0.18        6.60      4.68 o 
   4   8   3      448.84      447.81     11.93 o 
   5   8   3        1.58       -1.65      5.60 o 
   6   8   3      170.57      164.81     11.06 o 
   7   8   3       19.86       21.02      6.57 o 
   8   8   3      762.08      731.92     30.83 o 
   9   8   3       74.49       60.67     12.54 o 
  10   8   3        0.55        2.11     10.90 o 
 -10   9   3       11.89        8.80     26.14 o 
  -9   9   3       29.81       -1.57     19.25 o 
  -8   9   3       38.58       30.70     49.57 o 
  -7   9   3       61.64       56.01     12.13 o 
  -6   9   3       28.54       16.52     16.40 o 
  -5   9   3      210.40      184.48     16.31 o 
  -4   9   3      132.00      148.04     13.72 o 
  -3   9   3       91.78       69.11      9.81 o 
  -2   9   3      150.34      169.02     17.56 o 
  -1   9   3     1467.79     1571.81     28.31 o 
   0   9   3      256.22      303.55      9.98 o 
   1   9   3      408.53      422.88     12.99 o 
   2   9   3       34.48       25.99      6.33 o 
   3   9   3      142.01      107.19      7.74 o 
   4   9   3       61.09       77.50     16.00 o 
   5   9   3      149.45      183.69      9.90 o 
   6   9   3        0.08        1.27      5.10 o 
   7   9   3      127.05      139.80     16.25 o 
   8   9   3        0.02        6.23     11.39 o 
   9   9   3      308.18      249.09     39.26 o 
  -9  10   3        0.78       -5.18     25.88 o 
  -8  10   3      417.93      427.23     30.42 o 
  -7  10   3       45.99       41.05     16.42 o 
  -6  10   3       15.70        2.94     10.50 o 
  -5  10   3        1.85       10.51     12.13 o 
  -4  10   3      535.88      547.83     19.26 o 
  -3  10   3      146.53      127.59     15.03 o 
  -2  10   3     1116.36     1183.71     28.49 o 
  -1  10   3      117.64      121.97      8.08 o 
   0  10   3       10.45       10.09      5.11 o 
   1  10   3      316.53      297.71     11.98 o 
   2  10   3      504.88      482.89     11.22 o 
   3  10   3       34.60       27.63      9.51 o 
   4  10   3       47.80       41.07      6.58 o 
   5  10   3        0.05        5.33      7.29 o 
   6  10   3       90.15       84.74     16.21 o 
   7  10   3       32.99       18.58     23.68 o 
   8  10   3      269.45      239.10     41.15 o 
  -8  11   3       42.94       53.06     33.13 o 
  -7  11   3      112.59       86.98     18.49 o 
  -6  11   3      184.75      128.38     16.34 o 
  -5  11   3       94.93       66.49     17.40 o 
  -4  11   3      130.93      101.51     11.66 o 
  -3  11   3        4.84        9.50     10.47 o 
  -2  11   3       17.50       20.16      6.84 o 
  -1  11   3       71.42       75.08      9.04 o 
   0  11   3      623.17      505.29     69.81 o 
   1  11   3      256.45      226.20     21.67 o 
   2  11   3        2.33        8.47      4.70 o 
   3  11   3        5.77        7.95      8.98 o 
   4  11   3       31.73       17.98     11.12 o 
   5  11   3      200.02      229.47     20.41 o 
   6  11   3      146.92      162.88     20.84 o 
   7  11   3       26.24       25.41     15.26 o 
  -7  12   3        5.07       25.80     21.76 o 
  -6  12   3       32.76       17.38     20.88 o 
  -5  12   3        3.06        1.61     14.91 o 
  -4  12   3      153.35      155.40     18.34 o 
  -3  12   3      120.30      130.52     10.30 o 
  -2  12   3      485.38      615.76     61.60 o 
  -1  12   3       29.61       41.41     30.02 o 
   0  12   3       57.87       66.09     33.26 o 
   1  12   3       86.35       93.31     16.81 o 
   2  12   3       42.84       92.15     23.70 o 
   3  12   3      156.37      348.90     44.52 o 
   4  12   3       35.22       42.92     25.63 o 
   5  12   3       21.97       16.65     18.20 o 
   6  12   3       56.80       24.51     20.09 o 
  -4  13   3       88.35       81.51     34.21 o 
  -3  13   3        9.98       35.11     46.07 o 
  -2  13   3       68.25       73.23     54.74 o 
  -1  13   3       43.23       56.97     24.31 o 
   0  13   3       58.66       55.14     23.69 o 
   1  13   3       35.19       42.09     23.06 o 
   2  13   3       30.56       32.03     43.48 o 
   3  13   3        1.10      -18.12     30.54 o 
 -12   0   4        7.77        3.62     24.33 o 
 -10   0   4     1874.05     2016.03    108.97 o 
  -8   0   4       13.54       20.04     13.77 o 
  -6   0   4      848.13      983.40     38.80 o 
  -4   0   4      896.35      953.88     28.82 o 
  -2   0   4     8209.14     7543.37    188.83 o 
   0   0   4     4642.57     4455.16     98.10 o 
   4   0   4       45.52       53.06     15.27 o 
   6   0   4     7790.06     8172.83    360.81 o 
   8   0   4      184.58      231.14     34.68 o 
  10   0   4       31.09       15.53     26.66 o 
  12   0   4      164.82      130.71     45.04 o 
 -13   1   4      502.11      431.99     53.58 o 
 -11   1   4      230.66      273.14     28.81 o 
 -10   1   4        5.01        1.74     11.69 o 
  -9   1   4      255.07      249.65     25.29 o 
  -8   1   4       11.48       20.95     11.57 o 
  -7   1   4     3019.92     2986.75     58.32 o 
  -6   1   4      389.15      427.05     14.84 o 
  -5   1   4     1366.09     1358.92     52.97 o 
  -4   1   4      994.07     1054.18     25.14 o 
  -3   1   4      667.41      724.84     19.49 o 
  -2   1   4      649.55      595.55     15.62 o 
  -1   1   4     9266.60     9607.01    177.72 o 
   0   1   4      170.85      139.11      7.69 o 
   1   1   4       95.05       60.36      4.54 o 
   2   1   4      791.50      730.09     16.05 o 
   3   1   4     4725.47     4524.88     83.76 o 
   4   1   4      431.68      374.89     28.34 o 
   5   1   4     6010.24     5762.28    156.19 o 
   6   1   4      273.22      367.49     21.87 o 
   7   1   4       65.03       86.12     20.42 o 
   8   1   4      115.64      131.88     25.51 o 
   9   1   4     1424.69     1494.92     64.36 o 
  10   1   4       55.38       75.43     23.05 o 
  11   1   4      104.43      101.50     33.86 o 
  12   1   4      136.60      160.24     40.67 o 
 -14   2   4      114.02       91.37     35.46 o 
 -12   2   4        1.25      -21.74     23.55 o 
 -11   2   4       13.62       12.17     23.29 o 
 -10   2   4      972.94     1012.84     52.02 o 
  -9   2   4      704.22      720.60     32.56 o 
  -8   2   4     3853.30     4075.87    254.17 o 
  -7   2   4     1562.43     1543.03     36.79 o 
  -6   2   4       46.37       53.79     10.64 o 
  -5   2   4      647.86      604.06     16.81 o 
  -4   2   4     1463.56     1471.33     27.04 o 
  -3   2   4     3368.58     3133.64     50.34 o 
  -2   2   4     3223.57     3196.14     52.60 o 
  -1   2   4       21.34       22.16      4.66 o 
   0   2   4      929.45      680.19     11.33 o 
   1   2   4     1967.37     1539.14     43.18 o 
   2   2   4     1176.65     1391.34     27.22 o 
   3   2   4     2625.81     2625.49     41.05 o 
   4   2   4       31.36       50.07      9.90 o 
   5   2   4        0.23        7.30      7.76 o 
   6   2   4     1285.11     1269.75     62.43 o 
   7   2   4      115.49      132.97     18.78 o 
   8   2   4      561.61      691.34     48.66 o 
   9   2   4      127.66      136.25     23.19 o 
  10   2   4       17.50       32.33     33.91 o 
  11   2   4       11.27      -13.28     24.91 o 
  12   2   4      198.58      203.87     33.45 o 
 -14   3   4        6.45       -6.99     44.52 o 
 -13   3   4      191.49      116.73     32.35 o 
 -12   3   4      310.61      374.53     45.55 o 
 -11   3   4      880.88      986.77     95.64 o 
 -10   3   4       17.08        6.26     14.42 o 
  -9   3   4       27.34       25.91     23.68 o 
  -8   3   4      324.91      352.82     41.92 o 
  -7   3   4     4155.27     3945.43     99.23 o 
  -6   3   4     1609.85     1552.08     34.49 o 
  -5   3   4      361.98      350.54     12.75 o 
  -4   3   4      447.43      421.88     11.60 o 
  -3   3   4        1.68       10.63      4.47 o 
  -2   3   4     2314.41     2255.59     39.23 o 
  -1   3   4      432.46      535.77     11.04 o 
   0   3   4      373.24      387.43      7.06 o 
   1   3   4      810.87      796.65     11.11 o 
   2   3   4       37.24       30.04      3.83 o 
   3   3   4      792.20      871.07     17.89 o 
   4   3   4     1990.70     2040.22     32.02 o 
   5   3   4     1397.17     1438.03     21.46 o 
   6   3   4      110.25       90.19      7.24 o 
   7   3   4        0.72       -3.16      7.00 o 
   8   3   4      221.70      248.95     18.16 o 
   9   3   4      674.21      596.07     80.78 o 
  10   3   4      659.55      663.82     70.18 o 
  11   3   4      117.36       99.59     15.46 o 
  12   3   4       59.10       75.24     15.41 o 
 -13   4   4       96.80       47.56     19.83 o 
 -12   4   4       48.03        5.44     19.41 o 
 -11   4   4       42.62       50.16     14.12 o 
 -10   4   4      442.76      472.27     21.26 o 
  -9   4   4     1727.71     1755.57     88.26 o 
  -8   4   4     4422.19     4414.66    102.78 o 
  -7   4   4       56.63       67.39     13.99 o 
  -6   4   4      303.51      325.70     29.58 o 
  -5   4   4      720.62      717.97     18.94 o 
  -4   4   4     2972.12     2922.89     46.37 o 
  -3   4   4     1005.58     1050.68     15.76 o 
  -2   4   4      154.22      125.59      6.04 o 
  -1   4   4      192.02      207.40     11.30 o 
   0   4   4      553.34      598.60      9.70 o 
   1   4   4     7050.36     7252.95     99.17 o 
   2   4   4      256.05      301.15      9.92 o 
   3   4   4     1618.10     1625.50     24.55 o 
   4   4   4      427.55      501.55     12.67 o 
   5   4   4       97.67       89.01      7.73 o 
   6   4   4      573.05      531.75     12.33 o 
   7   4   4      257.49      277.99     18.61 o 
   8   4   4      238.61      254.20     14.85 o 
   9   4   4       45.59       59.77     10.16 o 
  10   4   4       32.01       25.63     15.91 o 
  11   4   4      135.38      102.76     13.68 o 
  12   4   4      209.25      228.02     22.28 o 
 -13   5   4      110.15       60.83     30.02 o 
 -12   5   4       86.62       45.76     16.58 o 
 -11   5   4      108.98       65.95     19.78 o 
 -10   5   4      530.20      528.21     41.29 o 
  -9   5   4      310.35      334.79     21.67 o 
  -8   5   4     1784.34     1810.02     54.48 o 
  -7   5   4     2729.01     2575.64     48.48 o 
  -6   5   4     1733.63     1781.14     36.56 o 
  -5   5   4      804.79      812.22     17.37 o 
  -4   5   4        5.16        4.30      2.92 o 
  -3   5   4      702.59      724.45     16.84 o 
  -2   5   4      317.60      371.26     13.19 o 
  -1   5   4      963.43     1053.60     10.52 o 
   0   5   4     3434.77     3400.64     35.08 o 
   1   5   4      984.40      990.01     15.30 o 
   2   5   4       77.23       78.74      8.03 o 
   3   5   4       71.28       81.07     10.07 o 
   4   5   4     2780.77     2747.32     39.93 o 
   5   5   4      413.44      391.90     12.01 o 
   6   5   4      115.35      141.62      9.92 o 
   7   5   4       65.87       60.87      8.43 o 
   8   5   4      475.93      493.61     14.02 o 
   9   5   4      380.26      415.67     15.17 o 
  10   5   4      154.62      168.26     18.28 o 
  11   5   4       75.75       56.68     14.46 o 
  12   5   4        0.05       -5.23     11.58 o 
 -13   6   4      176.59      214.60     42.97 o 
 -12   6   4        7.99       25.39     30.93 o 
 -11   6   4       43.62       44.31     16.48 o 
 -10   6   4      127.94      137.43     18.15 o 
  -9   6   4      645.74      625.08     19.50 o 
  -8   6   4      216.78      260.02     20.56 o 
  -7   6   4      189.07      205.99      9.13 o 
  -6   6   4      222.47      235.58      7.28 o 
  -5   6   4      905.73      904.83     24.02 o 
  -4   6   4     1081.34      982.19     68.87 o 
  -3   6   4     2592.31     2658.17     50.29 o 
  -2   6   4       39.24       40.41      7.48 o 
  -1   6   4       18.61       13.88      5.13 o 
   0   6   4     1354.56     1352.77     17.96 o 
   1   6   4      711.97      752.39     14.51 o 
   2   6   4     1437.76     1458.69     22.35 o 
   3   6   4     1319.82     1258.19     23.26 o 
   4   6   4        4.11        9.66      6.85 o 
   5   6   4      309.62      323.50      9.69 o 
   6   6   4      144.36      171.56     10.15 o 
   7   6   4      270.95      307.41     15.56 o 
   8   6   4       31.03       42.42      7.78 o 
   9   6   4       52.66       51.67      8.73 o 
  10   6   4       18.88       -1.15      8.38 o 
  11   6   4       32.66       27.99     12.91 o 
 -12   7   4      235.16      264.36    125.40 o 
 -11   7   4        0.20      -10.93     10.93 o 
 -10   7   4        7.01       20.36     16.00 o 
  -9   7   4       21.93       34.31     27.49 o 
  -8   7   4        1.60        5.06     10.09 o 
  -7   7   4       40.57       33.28     10.34 o 
  -6   7   4     2392.77     2453.97     45.65 o 
  -5   7   4     2044.01     1712.86    171.50 o 
  -4   7   4       41.39       61.07     10.05 o 
  -3   7   4      103.93      130.57     16.55 o 
  -2   7   4     1703.30     1667.82     31.72 o 
  -1   7   4       65.27       59.36      6.31 o 
   0   7   4      910.62      898.39     11.77 o 
   1   7   4      302.91      318.48      9.01 o 
   2   7   4        2.35        2.30      4.92 o 
   3   7   4       70.38       82.16      9.20 o 
   4   7   4     1282.00     1297.32     22.11 o 
   5   7   4       61.69       68.11      8.29 o 
   6   7   4        2.08        6.14      7.66 o 
   7   7   4       24.61       13.39      9.95 o 
   8   7   4      151.82      186.64     21.41 o 
   9   7   4       76.46       77.10     11.35 o 
  10   7   4      215.80      251.18     53.98 o 
  11   7   4       64.20       63.61     24.15 o 
 -11   8   4       52.34       79.95     31.45 o 
 -10   8   4        1.40        4.36     17.19 o 
  -9   8   4      323.30      353.86     27.58 o 
  -8   8   4       27.60       12.89      5.88 o 
  -7   8   4       16.44       11.22      5.33 o 
  -6   8   4        3.34       -5.93     11.02 o 
  -5   8   4      511.40      570.59     24.41 o 
  -4   8   4       16.18       -9.12     10.17 o 
  -3   8   4     1718.77     1794.08     36.84 o 
  -2   8   4        3.84        4.22      7.79 o 
  -1   8   4        5.92       -7.43      7.43 o 
   0   8   4       50.36       50.49      4.67 o 
   1   8   4      388.58      415.22      8.21 o 
   2   8   4       23.77       27.02      5.86 o 
   3   8   4      125.80      144.57      9.26 o 
   4   8   4       17.94       34.64      8.72 o 
   5   8   4      181.07      168.35     13.91 o 
   6   8   4       18.46       21.73      9.39 o 
   7   8   4      461.48      478.67     15.19 o 
   8   8   4       32.55       15.56      9.33 o 
   9   8   4        6.51       10.77     10.19 o 
  10   8   4       18.18       25.90     11.14 o 
 -10   9   4       15.08       21.31     19.76 o 
  -9   9   4        1.04      -19.30     19.30 o 
  -8   9   4       37.79       25.33     15.58 o 
  -7   9   4       18.99       14.57     20.06 o 
  -6   9   4      245.11      259.69     41.90 o 
  -5   9   4       36.90       24.05     13.79 o 
  -4   9   4      146.41      108.16     17.72 o 
  -3   9   4     1015.44     1038.99     26.55 o 
  -2   9   4     2887.36     2970.27     56.70 o 
  -1   9   4       21.30       22.55      7.77 o 
   0   9   4      479.09      457.13     12.71 o 
   1   9   4        9.32       12.27      3.96 o 
   2   9   4       24.53       23.97      7.26 o 
   3   9   4       18.82       13.55      5.99 o 
   4   9   4      253.55      273.33     11.85 o 
   5   9   4        1.41       -6.51      8.25 o 
   6   9   4       61.29       43.58      7.55 o 
   7   9   4       39.17       37.70      8.81 o 
   8   9   4      266.13      249.54     15.65 o 
   9   9   4        0.96        9.90     13.80 o 
  -9  10   4      242.19      232.35     31.71 o 
  -8  10   4       11.21       10.12     20.66 o 
  -7  10   4       65.50       59.31     14.76 o 
  -6  10   4       19.51       25.78     13.00 o 
  -5  10   4      214.80      196.03     29.85 o 
  -4  10   4        9.35        5.98      9.32 o 
  -3  10   4     1284.80     1256.30     29.73 o 
  -2  10   4      439.61      465.66     17.93 o 
  -1  10   4       12.30       15.50      6.85 o 
   0  10   4      356.18      400.30     20.99 o 
   1  10   4      572.64      555.97     25.93 o 
   2  10   4      201.08      199.02     17.87 o 
   3  10   4       33.53       41.86      6.80 o 
   4  10   4        0.04        6.26      5.41 o 
   5  10   4      138.37      129.36     10.88 o 
   6  10   4        0.78        0.75      6.18 o 
   7  10   4      234.42      242.85     38.24 o 
   8  10   4       11.18       -7.52     18.89 o 
  -8  11   4       60.38       32.71     15.32 o 
  -7  11   4       39.80        9.95     17.38 o 
  -6  11   4      208.17      228.42     18.11 o 
  -5  11   4      123.34      124.74     27.38 o 
  -4  11   4        3.37       -4.08      9.87 o 
  -3  11   4        8.96        7.69      7.56 o 
  -2  11   4      262.21      261.02     16.92 o 
  -1  11   4      322.14      348.62     13.12 o 
   0  11   4      441.52      449.42     13.88 o 
   1  11   4       11.23        2.51     19.84 o 
   2  11   4       29.70       18.76      7.05 o 
   3  11   4       14.20        3.74      5.99 o 
   4  11   4      139.03       90.71     40.60 o 
   5  11   4      110.34       98.38     25.81 o 
   6  11   4       11.29       16.44     14.50 o 
   7  11   4       13.94       34.00     19.38 o 
  -7  12   4        6.21       21.33     17.00 o 
  -6  12   4       14.41       -1.38     12.25 o 
  -5  12   4      114.93      140.65     19.57 o 
  -4  12   4       60.72       56.73     13.52 o 
  -3  12   4      306.03      316.58     26.68 o 
  -2  12   4       36.30       43.91     10.27 o 
  -1  12   4       14.02       12.68     26.40 o 
   0  12   4      145.98      208.86     24.41 o 
   1  12   4      149.85      121.84     20.52 o 
   2  12   4      236.08      252.14     29.42 o 
   3  12   4      113.30       82.05     32.87 o 
   4  12   4       12.02       23.16     22.13 o 
   5  12   4       46.25       20.12     18.68 o 
  -4  13   4       22.95       13.05     21.78 o 
  -3  13   4        2.85      -45.30     52.41 o 
  -2  13   4       19.53       -1.38     19.67 o 
  -1  13   4       54.22       67.30     35.98 o 
   1  13   4       92.03       88.30     25.07 o 
   2  13   4       38.94       57.33     24.52 o 
   3  13   4      264.67      284.97     47.37 o 
 -13   0   5        2.87        2.76     18.97 o 
  -9   0   5     1799.02     1840.45     65.51 o 
  -7   0   5     1237.63     1256.10     51.38 o 
  -5   0   5    36260.29    36535.89   1887.67 o 
  -3   0   5     1064.47     1082.47     29.92 o 
  -1   0   5      119.78       52.72      9.79 o 
   1   0   5        9.55       67.88     11.07 o 
   3   0   5      492.98      308.20     56.30 o 
   5   0   5     5323.00     5462.61    269.44 o 
   7   0   5      812.77      865.79     91.37 o 
   9   0   5       15.40       10.61     24.33 o 
  11   0   5      177.84      188.95     44.52 o 
 -13   1   5        5.41        0.00     26.40 o 
 -12   1   5      140.51      117.77     39.08 o 
 -11   1   5        0.11       10.09     21.22 o 
 -10   1   5      116.67      117.51     32.87 o 
  -9   1   5      115.30      128.80     17.11 o 
  -8   1   5     2252.08     2271.20     50.21 o 
  -7   1   5       39.09       53.89     10.95 o 
  -6   1   5     6052.67     5946.41    120.07 o 
  -5   1   5     1226.17     1233.11     25.21 o 
  -4   1   5      724.56      724.05     16.73 o 
  -3   1   5     4394.51     3957.77     84.17 o 
  -2   1   5     1544.73     1837.98     31.15 o 
  -1   1   5       45.92       55.52      7.06 o 
   0   1   5      112.00       63.49      7.74 o 
   1   1   5     2002.75     1771.03     22.67 o 
   2   1   5     2688.90     2370.72    137.64 o 
   3   1   5      189.47      187.23     17.91 o 
   4   1   5     4856.45     4892.65     91.68 o 
   5   1   5      496.83      502.85     15.79 o 
   6   1   5      287.65      298.78     21.84 o 
   7   1   5       78.46       75.67     17.64 o 
   8   1   5     1018.06     1048.65     55.81 o 
   9   1   5        6.57       16.83     17.84 o 
  10   1   5      196.50      220.04     37.31 o 
  11   1   5       11.20       39.04     28.22 o 
  12   1   5      245.58      320.41     62.51 o 
 -13   2   5       14.81       34.94     30.28 o 
 -11   2   5      686.37      624.82     64.45 o 
 -10   2   5      240.83      236.54     35.59 o 
  -9   2   5     1118.90     1087.62     36.22 o 
  -8   2   5       60.71       70.30     11.15 o 
  -7   2   5      120.68      124.33     10.99 o 
  -6   2   5      454.34      501.80     16.44 o 
  -5   2   5     9392.52     9276.75    194.51 o 
  -4   2   5     1023.54      938.21     21.55 o 
  -3   2   5     1565.45     1598.70     27.33 o 
  -2   2   5       14.16       18.42      5.43 o 
  -1   2   5     2132.30     2079.61     42.06 o 
   0   2   5     3927.03     3581.92     45.14 o 
   1   2   5     2048.24     2265.94     29.98 o 
   2   2   5     2991.57     2956.39     48.70 o 
   3   2   5      313.36      286.87     11.92 o 
   4   2   5      130.59      134.67      6.43 o 
   5   2   5     1807.82     1993.79     36.46 o 
   6   2   5      172.21      179.52      9.08 o 
   7   2   5     1735.75     1728.02     92.53 o 
   8   2   5        0.41        1.35      8.49 o 
   9   2   5       29.86       37.80     23.42 o 
  10   2   5      134.96      138.05     13.81 o 
  11   2   5      106.17       73.82     17.76 o 
  12   2   5       12.70       10.60     28.38 o 
 -14   3   5       70.97       57.98     30.28 o 
 -12   3   5      521.01      435.87     49.18 o 
 -11   3   5       17.50       12.37     14.43 o 
 -10   3   5      369.82      407.14     38.05 o 
  -9   3   5       59.76       71.70     14.30 o 
  -8   3   5     2539.24     2501.59     59.52 o 
  -7   3   5      842.61      866.90     31.05 o 
  -6   3   5        4.20        7.59      7.17 o 
  -5   3   5       28.99       16.61      8.15 o 
  -4   3   5      409.80      422.49     30.92 o 
  -3   3   5        1.97        1.86      4.63 o 
  -2   3   5     7401.08     7282.99    128.83 o 
  -1   3   5     1492.75     1493.32     27.55 o 
   0   3   5     3417.83     3297.07     47.95 o 
   1   3   5      749.29      782.70      9.66 o 
   2   3   5     1917.85     2000.56     23.35 o 
   3   3   5     1239.85     1206.47     19.20 o 
   4   3   5     1607.13     1611.85     23.28 o 
   5   3   5      117.56      114.16      8.99 o 
   6   3   5        2.23       -1.65      7.11 o 
   7   3   5      363.03      389.96     11.32 o 
   8   3   5      170.03      156.80     14.83 o 
   9   3   5       88.19       76.19     14.42 o 
  10   3   5       69.31       60.02      9.84 o 
  11   3   5        5.70        3.86      8.37 o 
  12   3   5        6.25       14.83     30.79 o 
 -13   4   5        6.43        7.09     19.56 o 
 -12   4   5        0.29        2.33     32.35 o 
 -11   4   5      453.23      444.62     25.17 o 
 -10   4   5      357.60      416.46     37.01 o 
  -9   4   5       24.02       31.84     18.12 o 
  -8   4   5     1317.98     1337.45     40.70 o 
  -7   4   5      385.26      352.90     21.94 o 
  -6   4   5     2082.70     1986.39     35.27 o 
  -5   4   5     1018.95     1003.42     21.08 o 
  -4   4   5       41.32       59.34     10.52 o 
  -3   4   5      514.67      534.04      8.53 o 
  -2   4   5     2134.86     2042.82     27.12 o 
  -1   4   5       86.95      106.65      6.71 o 
   0   4   5      765.20      805.73     10.18 o 
   1   4   5     1098.36     1106.98     13.25 o 
   2   4   5     6198.52     6073.88     89.08 o 
   3   4   5     1327.15     1346.89     23.84 o 
   4   4   5        6.52        7.25      6.52 o 
   5   4   5     1081.29     1015.02     43.05 o 
   6   4   5      689.46      714.63     17.24 o 
   7   4   5      327.63      333.56     11.50 o 
   8   4   5       21.77       14.19      9.53 o 
   9   4   5       27.56       30.60      9.15 o 
  10   4   5      353.41      397.50     21.89 o 
  11   4   5      249.37      233.92     16.44 o 
  12   4   5       38.72       57.84     24.11 o 
 -13   5   5       62.16        3.39     15.37 o 
 -12   5   5      100.34       56.94     37.27 o 
 -11   5   5      258.68      319.74     37.14 o 
 -10   5   5        7.86       26.14     28.21 o 
  -9   5   5      436.24      440.21     18.85 o 
  -8   5   5      957.97     1018.68     59.89 o 
  -7   5   5      821.35      870.05     23.23 o 
  -6   5   5     1200.21     1250.77     37.70 o 
  -5   5   5      178.56      178.19     15.23 o 
  -4   5   5      130.34      131.46      5.16 o 
  -3   5   5       24.65       33.43      3.92 o 
  -2   5   5      878.56      915.12     17.91 o 
  -1   5   5     1508.29     1609.13     19.26 o 
   0   5   5      269.38      273.90      6.46 o 
   1   5   5       53.95       56.94      3.97 o 
   2   5   5       27.68       35.47      5.46 o 
   3   5   5     4023.33     3896.50     56.93 o 
   4   5   5      293.47      283.05     10.22 o 
   5   5   5        2.42       16.44      8.09 o 
   6   5   5       52.97       46.22      7.08 o 
   7   5   5      262.91      271.98     12.05 o 
   8   5   5       70.89       60.16      8.63 o 
   9   5   5      281.84      317.92     27.03 o 
  10   5   5      154.82      156.68     15.51 o 
  11   5   5       43.78       36.68     15.13 o 
 -13   6   5        0.10       -1.91     16.32 o 
 -12   6   5      113.35       76.72     54.48 o 
 -11   6   5      135.01      143.00     14.81 o 
 -10   6   5      508.91      489.19     50.51 o 
  -9   6   5       18.70       18.11      9.55 o 
  -8   6   5      513.96      506.97     21.83 o 
  -7   6   5      307.87      316.85     12.60 o 
  -6   6   5     4409.73     4418.90     72.57 o 
  -5   6   5      163.43      155.65     10.02 o 
  -4   6   5     1320.51     1325.32     32.96 o 
  -3   6   5     1154.78     1165.23     33.07 o 
  -2   6   5      135.96      154.16     11.17 o 
  -1   6   5      601.98      634.43     11.07 o 
   0   6   5      939.33      918.54     11.71 o 
   1   6   5       49.49       64.63      4.44 o 
   2   6   5     2811.51     2974.30     40.00 o 
   3   6   5      643.59      617.46     14.05 o 
   4   6   5      170.96      169.70      9.66 o 
   5   6   5      197.00      199.28     19.25 o 
   6   6   5      327.77      354.01     28.69 o 
   7   6   5       69.06       58.17      8.46 o 
   8   6   5       69.92       80.10     11.37 o 
   9   6   5       14.20       27.29     10.70 o 
  10   6   5       82.42       74.53     11.50 o 
  11   6   5       53.91       67.85     19.46 o 
 -12   7   5        2.85       12.38     25.75 o 
 -11   7   5      103.68      101.44     23.18 o 
 -10   7   5       20.08       22.54     14.27 o 
  -9   7   5      185.57      220.09     19.45 o 
  -8   7   5        0.94       -4.93     10.31 o 
  -7   7   5     1641.33     1646.42     40.26 o 
  -6   7   5     1745.98     1727.23     33.13 o 
  -5   7   5      365.89      393.78     23.12 o 
  -4   7   5       74.97       60.56     10.54 o 
  -3   7   5     1566.26     1577.97     34.77 o 
  -2   7   5      151.51      162.91     10.41 o 
  -1   7   5     1000.15     1040.15     38.38 o 
   0   7   5      379.21      352.25      9.42 o 
   1   7   5       95.97      104.05      7.64 o 
   2   7   5        9.58        2.28      4.76 o 
   3   7   5      931.47      934.92     18.25 o 
   4   7   5        2.04       -3.00      5.47 o 
   5   7   5      103.13      160.53     10.92 o 
   6   7   5      228.29      230.17     10.39 o 
   7   7   5      109.14      111.58     13.21 o 
   8   7   5      115.57      120.27     10.75 o 
   9   7   5      313.91      318.74     16.16 o 
  10   7   5        3.28        8.17     10.83 o 
 -11   8   5       46.71       -4.92     45.81 o 
 -10   8   5      263.89      254.60     30.30 o 
  -9   8   5        8.77       26.99     10.54 o 
  -8   8   5       62.17       51.43     12.34 o 
  -7   8   5        0.88        1.67      7.10 o 
  -6   8   5      848.81      866.46     30.22 o 
  -5   8   5       69.12       70.17     12.56 o 
  -4   8   5     1629.78     1704.22     83.80 o 
  -3   8   5      116.83      163.18     23.05 o 
  -2   8   5       41.96       54.53      8.36 o 
  -1   8   5      672.43      697.98     35.18 o 
   0   8   5     2331.47     2439.78     30.92 o 
   1   8   5      209.96      195.36      9.05 o 
   2   8   5        2.88        2.82      5.48 o 
   3   8   5        0.05       -2.01      7.55 o 
   4   8   5       15.11        2.80      6.69 o 
   5   8   5       48.64       39.94      8.27 o 
   6   8   5      302.27      332.75     17.74 o 
   7   8   5       13.51       16.30      9.49 o 
   8   8   5       60.73       48.16     12.32 o 
   9   8   5        2.57        5.83     16.44 o 
  10   8   5      134.93      103.57     37.71 o 
 -11   9   5      146.97      119.30     34.69 o 
 -10   9   5       39.07       -4.14     45.04 o 
  -9   9   5      202.41      176.68     27.54 o 
  -8   9   5        7.83       40.01     15.13 o 
  -7   9   5      213.59      233.67     40.19 o 
  -6   9   5        3.39       23.19     11.45 o 
  -5   9   5       24.73       38.34     10.85 o 
  -4   9   5      299.60      277.02     21.37 o 
  -3   9   5     2488.43     2525.73     52.37 o 
  -2   9   5       37.55       37.08      8.09 o 
  -1   9   5     1563.93     1536.70     72.24 o 
   0   9   5       71.40       54.22      7.64 o 
   1   9   5        0.48       -0.98      4.03 o 
   2   9   5        0.10        6.11      4.72 o 
   3   9   5      213.61      242.08     12.61 o 
   4   9   5        9.44       19.51      8.82 o 
   5   9   5      206.67      240.86     14.64 o 
   6   9   5        0.21        0.47      7.86 o 
   7   9   5      153.43      124.83     19.68 o 
   8   9   5        0.09       -7.44      9.90 o 
   9   9   5      126.78      147.87     38.43 o 
 -10  10   5       93.80       60.83     59.79 o 
  -9  10   5       50.73      -47.88     54.87 o 
  -8  10   5       35.60       27.36     14.55 o 
  -7  10   5        1.18        6.09     11.80 o 
  -6  10   5       93.69       75.76     15.44 o 
  -5  10   5       21.69       13.52      9.61 o 
  -4  10   5      522.29      496.46     24.84 o 
  -3  10   5        6.03        5.63      8.06 o 
  -2  10   5       71.21      101.74     10.47 o 
  -1  10   5       14.92       16.77      6.78 o 
   0  10   5      784.32      773.64     25.24 o 
   1  10   5      266.58      245.19     13.66 o 
   2  10   5      171.51      158.17     14.01 o 
   3  10   5       15.18        7.71      5.44 o 
   4  10   5       73.24       57.09     10.76 o 
   5  10   5        2.64       -4.86      6.67 o 
   6  10   5      317.86      262.46     11.82 o 
   7  10   5       82.40       31.35     14.71 o 
   8  10   5       47.42       10.71     13.55 o 
  -8  11   5       25.42       -1.43     17.24 o 
  -7  11   5       93.90       58.75     13.97 o 
  -6  11   5       31.17       33.57     14.53 o 
  -5  11   5        4.92      -11.51     11.51 o 
  -4  11   5       18.03       21.44     14.35 o 
  -3  11   5      229.74      233.84     13.66 o 
  -2  11   5       97.62       80.13     12.02 o 
  -1  11   5     1325.43     1464.59     38.78 o 
   0  11   5      129.33      149.15     24.13 o 
   1  11   5        0.10       -8.67      8.67 o 
   2  11   5       19.99       19.68      8.74 o 
   3  11   5      183.38      168.94     12.23 o 
   4  11   5      117.57       74.78     26.64 o 
   5  11   5        4.99       10.48     15.90 o 
   6  11   5        0.04       -7.16     13.28 o 
  -7  12   5        8.08       52.03     41.00 o 
  -6  12   5       63.94       53.16     13.86 o 
  -5  12   5      117.87       93.67     15.84 o 
  -4  12   5      102.51       56.62     13.43 o 
  -3  12   5       12.96       14.97     10.02 o 
  -2  12   5       88.53       98.23     11.51 o 
  -1  12   5       68.25       75.71     23.24 o 
   0  12   5      155.25      177.81     27.27 o 
   1  12   5      226.64      308.26     52.15 o 
   2  12   5      223.65      232.11     37.53 o 
   3  12   5        0.55      -12.09     17.28 o 
   4  12   5       18.62       16.79     22.57 o 
   5  12   5        2.68       43.19     22.67 o 
  -4  13   5        1.77      -11.40     32.35 o 
  -3  13   5       14.19       34.23     28.90 o 
  -2  13   5       45.98       -1.55     19.95 o 
  -1  13   5       72.84       61.08     35.46 o 
   0  13   5       81.44      116.21     37.79 o 
   1  13   5        2.12      -31.58     31.58 o 
   2  13   5      299.65      414.27     38.82 o 
 -10   0   6      594.25      573.31     47.37 o 
  -8   0   6       78.03       67.38     16.56 o 
  -6   0   6    10760.01    10699.63    335.66 o 
  -4   0   6    16104.87    15458.41    544.85 o 
  -2   0   6     6799.87     6321.77    169.72 o 
   0   0   6     2876.25     2947.94     76.79 o 
   2   0   6     3999.99     3727.41    131.23 o 
   4   0   6     1263.98      896.26    266.98 o 
   6   0   6     4284.41     4517.37    193.35 o 
   8   0   6       35.49       61.86     26.92 o 
  10   0   6      119.12      197.75     42.97 o 
  12   0   6        2.47       15.53     60.83 o 
 -10   1   6      123.14      157.11     32.09 o 
  -9   1   6      468.33      479.14     32.29 o 
  -8   1   6     1106.85     1186.19     31.94 o 
  -7   1   6     2504.35     2493.40     72.29 o 
  -6   1   6       60.84       66.91      9.08 o 
  -5   1   6     2820.56     2720.10     51.59 o 
  -4   1   6     1532.17     1503.07     33.14 o 
  -3   1   6     2828.17     2920.32     53.23 o 
  -2   1   6     2134.73     1870.03     30.23 o 
  -1   1   6     3245.97     3127.62     52.11 o 
   0   1   6       45.79       49.33      7.63 o 
   1   1   6     1205.98     1341.69     16.75 o 
   2   1   6        1.62       10.68     11.28 o 
   3   1   6     5354.36     5225.40    102.52 o 
   4   1   6      129.14      115.49     16.84 o 
   5   1   6      708.35      708.16     27.57 o 
   6   1   6      195.50      193.89     21.97 o 
   7   1   6     2073.90     2001.32     39.88 o 
   8   1   6       38.03       40.95     12.19 o 
   9   1   6      234.01      199.47     25.24 o 
  10   1   6        9.79       26.79      8.55 o 
  11   1   6      141.91      116.54     36.37 o 
  12   1   6        0.19      -21.30     41.28 o 
 -13   2   6        0.09      -34.17     34.17 o 
 -10   2   6     1591.96     1418.39     71.95 o 
  -9   2   6       62.06       66.13     12.06 o 
  -8   2   6     1390.88     1336.17     33.90 o 
  -7   2   6        0.86       22.22     19.68 o 
  -6   2   6     1000.90      973.05     29.67 o 
  -5   2   6      572.78      615.31     17.71 o 
  -4   2   6     5733.36     5593.86    106.62 o 
  -3   2   6     1167.15     1080.93     19.10 o 
  -2   2   6     3318.97     3220.29     51.54 o 
  -1   2   6     2018.55     2026.80     31.07 o 
   0   2   6     3981.32     3996.85     48.33 o 
   1   2   6        2.76        1.95      3.43 o 
   2   2   6        7.84        7.49      3.75 o 
   3   2   6       25.68       37.15      3.92 o 
   4   2   6     4109.15     3798.91    105.08 o 
   5   2   6      526.24      502.49      9.52 o 
   6   2   6     2526.26     2505.20     75.66 o 
   7   2   6        0.64       -1.37      4.90 o 
   8   2   6       37.07       23.98      7.92 o 
   9   2   6       32.17       29.72      6.83 o 
  10   2   6      135.76      139.04     16.40 o 
  11   2   6      129.36      129.47     50.71 o 
  12   2   6       77.97       66.05     29.26 o 
 -14   3   6       27.07       36.75     32.61 o 
 -11   3   6       18.08       22.26     29.77 o 
 -10   3   6        9.11       -7.28     36.50 o 
  -9   3   6      414.47      432.46     21.29 o 
  -8   3   6     1642.49     1539.56     40.56 o 
  -7   3   6     3381.22     3418.31     66.39 o 
  -6   3   6      738.72      691.66     19.95 o 
  -5   3   6      509.91      451.44     18.75 o 
  -4   3   6     2056.97     2170.10     43.15 o 
  -3   3   6     6158.14     6161.90    115.79 o 
  -2   3   6      265.36      324.43      8.63 o 
  -1   3   6      432.96      455.92      9.72 o 
   0   3   6      303.40      269.73     10.64 o 
   1   3   6     4486.16     4512.91     74.29 o 
   2   3   6      151.96      132.43      6.33 o 
   3   3   6      118.75      106.22      9.18 o 
   4   3   6      301.92      315.59      9.15 o 
   5   3   6       16.61       21.55      5.73 o 
   6   3   6      214.74      240.16      7.50 o 
   7   3   6      679.44      721.49     19.11 o 
   8   3   6       20.18       16.85      6.45 o 
   9   3   6      387.58      379.94     20.58 o 
  10   3   6       13.01       28.91     10.00 o 
  11   3   6       52.19       57.26     23.03 o 
  12   3   6        4.93       15.80     27.46 o 
 -13   4   6       13.45       25.37     26.40 o 
 -12   4   6      173.82      243.14     42.71 o 
 -11   4   6      440.49      474.92     28.28 o 
 -10   4   6      268.71      358.74     32.87 o 
  -9   4   6       36.43       29.94     10.49 o 
  -8   4   6      311.55      303.40     14.82 o 
  -7   4   6      788.49      853.50     24.02 o 
  -6   4   6      941.70     1009.87     23.66 o 
  -5   4   6     1546.67     1513.30     30.84 o 
  -4   4   6      333.05      369.00     17.15 o 
  -3   4   6       62.10       60.71     10.01 o 
  -2   4   6      162.89      165.67      5.56 o 
  -1   4   6     2147.50     2140.13     28.16 o 
   0   4   6     4537.29     4611.71     69.29 o 
   1   4   6     2421.54     2364.79     24.35 o 
   2   4   6      187.43      169.89      6.15 o 
   3   4   6     1292.54     1261.79     18.95 o 
   4   4   6      798.41      841.48     21.93 o 
   5   4   6     1035.33     1000.55     21.15 o 
   6   4   6      409.86      379.83     28.04 o 
   7   4   6        5.99        2.21      7.32 o 
   8   4   6       85.59       81.63      9.56 o 
   9   4   6       51.26       50.43      7.41 o 
  10   4   6      245.99      245.07     16.40 o 
  11   4   6      112.92       62.11     19.73 o 
 -13   5   6       37.31       14.10     18.61 o 
 -12   5   6       14.48        3.36     17.60 o 
 -11   5   6       33.99       44.78     19.15 o 
  -9   5   6      451.16      445.15     17.62 o 
  -8   5   6       52.09       39.82      9.53 o 
  -7   5   6      977.88      986.26     24.88 o 
  -6   5   6      254.60      227.74     15.17 o 
  -5   5   6      213.01      220.41      7.51 o 
  -4   5   6     1046.02     1073.53     15.67 o 
  -3   5   6      674.65      676.40     11.90 o 
  -2   5   6      797.23      833.36     12.71 o 
  -1   5   6     1057.77     1011.95     19.26 o 
   0   5   6      138.58      154.69      8.99 o 
   1   5   6      624.07      608.59     10.54 o 
   2   5   6     1894.17     1965.53     30.25 o 
   3   5   6        8.82        8.03      6.21 o 
   4   5   6     1186.15     1163.12     21.45 o 
   5   5   6       37.35       41.52      6.48 o 
   6   5   6       73.80       66.90      6.75 o 
   7   5   6        1.42        4.89      7.00 o 
   8   5   6      160.63      153.29      9.52 o 
   9   5   6      275.09      231.01     15.15 o 
  10   5   6       10.28       15.03      8.28 o 
  11   5   6       23.21       24.20     14.31 o 
 -13   6   6       19.05       54.15     38.87 o 
 -12   6   6       13.14       12.30     13.38 o 
 -11   6   6      580.28      612.13     36.79 o 
 -10   6   6        0.74       12.98     11.39 o 
  -9   6   6      125.85       96.06     28.08 o 
  -8   6   6       15.31       12.94      7.06 o 
  -7   6   6      829.03      815.39     40.91 o 
  -6   6   6       34.46       34.53      6.12 o 
  -5   6   6     1350.83     1367.46     20.90 o 
  -4   6   6      948.52      911.38     14.32 o 
  -3   6   6      145.40      153.89      5.96 o 
  -2   6   6      604.95      613.41      9.19 o 
  -1   6   6     1883.78     1939.84     23.99 o 
   0   6   6       51.49       60.29      4.14 o 
   1   6   6     3378.21     3540.99     44.48 o 
   2   6   6       25.98       32.83      5.08 o 
   3   6   6       42.56       70.35      7.51 o 
   4   6   6      321.06      321.38     13.67 o 
   5   6   6     1045.68     1167.44     26.84 o 
   6   6   6      128.64      137.92      9.95 o 
   7   6   6        0.74        9.53      8.24 o 
   8   6   6        0.21       -7.85      7.85 o 
   9   6   6      109.43       82.33     10.40 o 
  10   6   6       53.71       60.89     12.34 o 
 -12   7   6       59.73       50.04     23.95 o 
 -11   7   6      173.84      255.92     31.58 o 
 -10   7   6      138.90      121.46     18.41 o 
  -9   7   6       46.02       54.79      9.67 o 
  -8   7   6      677.24      648.81     24.72 o 
  -7   7   6       16.67       24.35      4.42 o 
  -6   7   6       71.75       55.32      8.24 o 
  -5   7   6        1.39        4.94      3.17 o 
  -4   7   6      927.98      957.54     37.99 o 
  -3   7   6        7.77       24.47      7.99 o 
  -2   7   6     1143.26     1173.36     25.12 o 
  -1   7   6        0.34        1.70      5.31 o 
   0   7   6        0.12        2.82      4.78 o 
   1   7   6      390.03      412.74      9.28 o 
   2   7   6     1686.77     1713.63     24.62 o 
   3   7   6      247.49      296.42     11.91 o 
   4   7   6     1417.63     1450.27     33.91 o 
   5   7   6      128.88      148.66     11.79 o 
   6   7   6      159.08      231.85     31.62 o 
   7   7   6       27.59       19.57     11.45 o 
   8   7   6      602.25      603.11     19.18 o 
   9   7   6       16.60        9.42      9.63 o 
  10   7   6        0.11        6.61     12.30 o 
 -11   8   6      682.31      707.90     70.92 o 
 -10   8   6        7.20        3.66     14.11 o 
  -9   8   6        6.75       -3.09     13.17 o 
  -8   8   6        0.65        8.82      8.08 o 
  -7   8   6      281.66      257.13     21.14 o 
  -6   8   6        3.07        5.95     12.07 o 
  -5   8   6     1088.49     1079.38     33.25 o 
  -4   8   6       77.32       66.17     12.52 o 
  -3   8   6        5.40        2.17      7.11 o 
  -2   8   6        3.91       28.97      8.98 o 
  -1   8   6     2328.86     2400.01     45.26 o 
   0   8   6      196.11      188.99      7.51 o 
   1   8   6      662.46      667.39     13.35 o 
   2   8   6       99.91      101.36      7.98 o 
   3   8   6       73.07       83.16      9.43 o 
   4   8   6      157.25      161.24      9.91 o 
   5   8   6     1032.00     1094.81     28.65 o 
   6   8   6        0.68       14.47      7.81 o 
   7   8   6       38.51       30.35      7.66 o 
   8   8   6       42.26       38.18     16.81 o 
   9   8   6       78.81       57.16     11.98 o 
 -11   9   6       34.25       75.58     37.01 o 
 -10   9   6       72.29       50.99     32.87 o 
  -9   9   6        0.50        0.29     15.14 o 
  -8   9   6      196.51      213.72     48.91 o 
  -7   9   6        0.48       14.90     11.35 o 
  -6   9   6       63.41       63.99     13.41 o 
  -5   9   6       76.91       79.48     11.91 o 
  -4   9   6     1642.53     1702.99     45.38 o 
  -3   9   6       44.69       30.47     10.11 o 
  -2   9   6     1231.78     1252.16     33.77 o 
  -1   9   6        9.13       -7.73      9.28 o 
   0   9   6       15.31       18.32      2.86 o 
   1   9   6      165.86      166.28      7.19 o 
   2   9   6      202.88      193.95     12.22 o 
   3   9   6        5.28        6.88      5.53 o 
   4   9   6      457.48      480.77     19.76 o 
   5   9   6        1.16       -3.86      6.54 o 
   6   9   6      142.03       96.49     12.79 o 
   7   9   6       15.49        4.15      9.89 o 
   8   9   6      208.94      194.07     18.63 o 
  -9  10   6       21.42       49.33     22.00 o 
  -8  10   6        1.69       -6.11     12.82 o 
  -7  10   6       95.26       67.30     14.13 o 
  -6  10   6       40.53       34.00     13.34 o 
  -5  10   6      259.87      295.24     17.31 o 
  -4  10   6        0.86       -9.08      9.08 o 
  -3  10   6        1.67       -3.45      9.69 o 
  -2  10   6       46.73       46.86      8.84 o 
  -1  10   6      515.02      513.91     17.12 o 
   0  10   6       38.51       33.39     10.31 o 
   1  10   6      402.35      383.82     14.62 o 
   2  10   6       99.37       98.43      8.14 o 
   3  10   6       80.59       66.88      7.92 o 
   4  10   6        1.78        7.40      7.58 o 
   5  10   6      222.42      185.79     10.71 o 
   6  10   6       75.68       53.13      8.40 o 
   7  10   6      121.33       70.35     13.96 o 
  -8  11   6       64.78       45.32     21.44 o 
  -7  11   6       15.70       20.35     12.52 o 
  -6  11   6        5.40       14.51     16.39 o 
  -5  11   6        0.11       -3.05     11.75 o 
  -4  11   6      408.27      426.19     25.17 o 
  -3  11   6       61.21       55.53     11.95 o 
  -2  11   6      904.71      950.72     46.66 o 
  -1  11   6      108.86      150.22     11.34 o 
   0  11   6       33.57       33.21      9.00 o 
   1  11   6       19.41       13.72     10.66 o 
   2  11   6      248.94      264.64     18.06 o 
   3  11   6      185.41      240.60     40.83 o 
   4  11   6        9.69       22.14     11.20 o 
   5  11   6        4.53        6.44      9.93 o 
   6  11   6       24.77       16.16     14.46 o 
  -6  12   6       70.21       49.75     15.57 o 
  -5  12   6      118.14       70.68     18.13 o 
  -4  12   6       41.85       35.67     10.73 o 
  -3  12   6        1.87       19.66     11.09 o 
  -2  12   6       16.16       19.93     12.89 o 
  -1  12   6      166.76      212.59     29.67 o 
   0  12   6      151.26      171.09     39.86 o 
   1  12   6      147.48      182.22     39.34 o 
   2  12   6       10.81       44.82     23.81 o 
   3  12   6       10.67       16.05     26.40 o 
   4  12   6       73.45       87.28     21.56 o 
  -3  13   6       32.67      -19.38     28.34 o 
  -2  13   6       84.84       41.46     24.25 o 
  -1  13   6       48.75       15.53     30.02 o 
   0  13   6       13.51       10.35     28.21 o 
   1  13   6      203.53      202.94     31.39 o 
 -11   0   7      192.35      161.51     36.24 o 
  -7   0   7     4679.25     4776.63    151.49 o 
  -5   0   7     6352.76     6637.39    195.83 o 
  -3   0   7     5517.42     5364.68    144.34 o 
  -1   0   7    12854.02    12460.78    382.41 o 
   1   0   7    10865.30    10127.53    351.62 o 
   3   0   7     1111.29     1190.62     54.87 o 
   5   0   7     3684.43     3922.57    216.38 o 
   7   0   7        1.90        4.37      3.35 o 
   9   0   7      736.70      694.54     25.24 o 
  11   0   7       88.58       48.40     63.67 o 
 -11   1   7        6.56       -8.64     24.46 o 
  -9   1   7       78.57      106.64     24.85 o 
  -8   1   7      919.70      967.18     28.69 o 
  -7   1   7       27.05       16.80     13.05 o 
  -6   1   7      603.95      624.66     26.90 o 
  -5   1   7       25.54       22.45      7.40 o 
  -4   1   7     8176.22     8127.67    162.68 o 
  -3   1   7      273.69      297.41     19.99 o 
  -2   1   7     1146.39     1218.32     23.77 o 
  -1   1   7     1530.35     1319.88     25.22 o 
   0   1   7      277.18      307.30     13.66 o 
   1   1   7      290.76      299.15      5.09 o 
   2   1   7     5585.30     5819.65    154.25 o 
   3   1   7       10.05       16.61      9.43 o 
   4   1   7        5.79        0.57      3.60 o 
   5   1   7      169.89      137.05     16.22 o 
   6   1   7      731.83      720.34     19.76 o 
   7   1   7        5.56        2.63      4.79 o 
   8   1   7      698.11      698.93     37.91 o 
   9   1   7       19.88       32.46     19.36 o 
  10   1   7       36.35       42.65     48.14 o 
  11   1   7        8.15       11.09     28.88 o 
 -11   2   7      468.07      447.52     42.19 o 
 -10   2   7        4.21        8.02     22.78 o 
  -9   2   7       92.01       98.12     15.92 o 
  -8   2   7      165.66      153.44     13.58 o 
  -7   2   7     2770.80     2695.99     54.87 o 
  -6   2   7     1285.56     1265.98     32.73 o 
  -5   2   7     4276.39     4342.05     80.96 o 
  -4   2   7     3591.15     3676.17     65.10 o 
  -3   2   7     1399.19     1413.40     32.14 o 
  -2   2   7      347.76      359.21     11.70 o 
  -1   2   7     4252.42     4258.16     78.09 o 
   0   2   7      651.37      650.73     13.16 o 
   1   2   7      112.48      123.59      8.22 o 
   2   2   7     1237.96     1087.64     60.45 o 
   3   2   7     2594.97     2561.77     60.56 o 
   4   2   7      634.57      554.31     27.23 o 
   5   2   7     2008.70     2094.77     28.75 o 
   6   2   7      313.14      294.16     13.21 o 
   7   2   7        0.68        2.98      5.53 o 
   8   2   7      229.52      262.62     15.24 o 
   9   2   7      436.30      425.85     14.64 o 
  10   2   7        1.20       -7.29      7.29 o 
  11   2   7       87.21       64.07     21.70 o 
 -10   3   7      213.78      191.46     39.86 o 
  -9   3   7      269.29      288.36     16.68 o 
  -8   3   7      398.17      422.58     27.96 o 
  -7   3   7       82.91      108.51     10.63 o 
  -6   3   7        5.49        6.15      6.73 o 
  -5   3   7      860.97      840.99     20.44 o 
  -4   3   7     7713.51     7898.51    155.58 o 
  -3   3   7       12.17       27.18      5.26 o 
  -2   3   7      937.53      911.56     18.95 o 
  -1   3   7      249.29      291.37      8.26 o 
   0   3   7       14.01       29.37      4.86 o 
   1   3   7     1081.22     1103.09     20.71 o 
   2   3   7     2203.54     2219.55     27.97 o 
   3   3   7     1136.70     1072.44     51.49 o 
   4   3   7       91.68      124.86     14.11 o 
   5   3   7      402.38      391.69     14.00 o 
   6   3   7      806.55      771.34     14.50 o 
   7   3   7       90.03      101.01     12.46 o 
   8   3   7      484.48      489.17     15.70 o 
   9   3   7        8.55        0.69     10.44 o 
  10   3   7        0.67       -3.57      7.97 o 
  11   3   7        9.34       33.36     22.09 o 
 -11   4   7       61.07       60.57     23.55 o 
 -10   4   7        3.37        9.28     13.37 o 
  -9   4   7      715.94      732.27     96.93 o 
  -8   4   7      138.54      173.09     13.73 o 
  -7   4   7     1257.78     1227.73     27.43 o 
  -6   4   7      590.40      627.90     16.50 o 
  -5   4   7      102.61       98.75     13.71 o 
  -4   4   7     1207.27     1203.29     22.49 o 
  -3   4   7      136.67      141.50      8.90 o 
  -2   4   7     2317.68     2374.59     30.08 o 
  -1   4   7     4443.46     4444.13     64.13 o 
   0   4   7     1450.84     1520.94     21.43 o 
   1   4   7      174.22      192.11      7.04 o 
   2   4   7      519.01      442.58     16.92 o 
   3   4   7      813.32      842.59     13.62 o 
   4   4   7      227.06      244.88     14.75 o 
   5   4   7     1683.44     1693.36     39.06 o 
   6   4   7      185.11      213.19     16.19 o 
   7   4   7       27.64       15.55      5.70 o 
   8   4   7      231.45      259.16     11.45 o 
   9   4   7      195.69      210.02     19.30 o 
  10   4   7      186.88      180.86     17.71 o 
  11   4   7       41.38        5.94     17.10 o 
 -13   5   7       15.43       51.16     32.87 o 
 -12   5   7        0.53       -1.36     14.62 o 
 -11   5   7       51.55       48.14     21.22 o 
 -10   5   7      305.06      270.48     26.14 o 
  -9   5   7     1510.55     1496.93     38.78 o 
  -8   5   7      134.68      103.23     12.17 o 
  -7   5   7      238.36      245.89     20.32 o 
  -6   5   7       91.84      112.25      7.80 o 
  -5   5   7     1079.87     1102.97     21.70 o 
  -4   5   7       71.08       83.76      7.98 o 
  -3   5   7      273.69      328.27     17.96 o 
  -2   5   7      397.42      419.09     10.40 o 
  -1   5   7      647.23      640.05     17.99 o 
   0   5   7      946.23      917.32     14.94 o 
   1   5   7     1223.66     1256.14     23.41 o 
   2   5   7     1740.81     1781.15     33.55 o 
   3   5   7     1251.68     1215.24     19.44 o 
   4   5   7      275.17      272.97     10.19 o 
   5   5   7       17.25       21.74      6.25 o 
   6   5   7      239.50      241.42     15.21 o 
   7   5   7      296.65      324.47     12.10 o 
   8   5   7      247.16      299.83     20.25 o 
   9   5   7       19.85       20.79      8.22 o 
  10   5   7       15.10       30.04     14.83 o 
  11   5   7       57.36       42.71     65.74 o 
 -13   6   7       18.70       12.77     18.80 o 
 -12   6   7      163.64      133.76     27.44 o 
 -11   6   7       25.49       22.56     15.13 o 
 -10   6   7      577.38      614.21     24.90 o 
  -9   6   7      418.97      435.45     17.20 o 
  -8   6   7      110.01      107.20     14.22 o 
  -7   6   7      130.77      146.42      7.86 o 
  -6   6   7     1438.03     1488.27     25.94 o 
  -5   6   7      458.51      450.88     22.22 o 
  -4   6   7        0.32       -1.69      3.36 o 
  -3   6   7      215.12      209.17      7.72 o 
  -2   6   7     1887.47     1934.87     30.04 o 
  -1   6   7      217.28      228.22      6.74 o 
   0   6   7     2521.54     2433.34     41.35 o 
   1   6   7        1.47        3.04      4.30 o 
   2   6   7      790.67      876.61     15.23 o 
   3   6   7        0.62       12.66      6.28 o 
   4   6   7      187.55      197.68     22.98 o 
   5   6   7       42.02       41.99      7.80 o 
   6   6   7      214.41      206.51     10.35 o 
   7   6   7        2.06        9.69      7.44 o 
   8   6   7      435.87      442.23     17.88 o 
   9   6   7       68.47       64.83      9.71 o 
  10   6   7      270.57      288.63     35.64 o 
 -12   7   7       45.09       44.91     16.20 o 
 -11   7   7       27.23       23.61      9.81 o 
 -10   7   7      265.15      316.64     18.92 o 
  -9   7   7      881.64      907.39     25.67 o 
  -8   7   7       12.41       13.58      6.53 o 
  -7   7   7       40.81       53.06      6.02 o 
  -6   7   7       30.08       30.51      4.31 o 
  -5   7   7      472.16      452.02     14.74 o 
  -4   7   7        2.17       -5.63      9.47 o 
  -3   7   7     1349.65     1344.85     33.16 o 
  -2   7   7       14.44       11.25      3.12 o 
  -1   7   7       63.43       67.68      8.33 o 
   0   7   7      441.44      415.65     11.07 o 
   1   7   7     2851.51     2823.67     38.51 o 
   2   7   7      347.20      366.64     16.49 o 
   3   7   7      980.02      949.25     24.75 o 
   4   7   7        0.34       -4.39     11.66 o 
   5   7   7        9.25       11.07      6.49 o 
   6   7   7       20.71       17.51      7.90 o 
   7   7   7      375.29      320.79     13.93 o 
   8   7   7        2.13        8.71     12.10 o 
   9   7   7       62.08       50.35     12.98 o 
 -11   8   7       36.53       57.72     34.94 o 
 -10   8   7      116.91      147.52     32.95 o 
  -9   8   7        0.31        3.54     10.53 o 
  -8   8   7       41.50       37.43     10.67 o 
  -7   8   7       68.99       83.17     13.02 o 
  -6   8   7     1509.99     1558.64     45.76 o 
  -5   8   7      163.41      171.83     15.53 o 
  -4   8   7       48.61       45.16     12.00 o 
  -3   8   7       32.23       32.78     10.92 o 
  -2   8   7     1299.65     1328.74     52.60 o 
  -1   8   7      367.34      359.87     10.23 o 
   0   8   7     1355.63     1363.54     18.90 o 
   1   8   7       75.01       91.55      5.47 o 
   2   8   7        8.44        9.78      5.73 o 
   3   8   7       15.95       30.07      6.70 o 
   4   8   7     1503.73     1523.82     32.89 o 
   5   8   7       19.33       25.09      7.69 o 
   6   8   7      256.75      273.47     12.91 o 
   7   8   7       48.07       46.74     10.32 o 
   8   8   7      113.57       69.60     11.72 o 
   9   8   7        0.58       -5.52      9.54 o 
 -10   9   7        0.19       19.79     17.48 o 
  -9   9   7       88.29       75.10     19.79 o 
  -8   9   7        0.77      -13.70     13.70 o 
  -7   9   7        0.96      -10.54     11.35 o 
  -6   9   7       26.58       40.98     14.82 o 
  -5   9   7      433.33      448.38     22.95 o 
  -4   9   7       49.11       61.75     10.76 o 
  -3   9   7      900.95      958.76     27.48 o 
  -2   9   7       31.36       25.70      9.83 o 
  -1   9   7        1.36       17.53      8.54 o 
   0   9   7       69.43       60.03      3.74 o 
   1   9   7      872.36      882.65     17.05 o 
   2   9   7        0.25       -5.85      5.85 o 
   3   9   7      373.12      399.30     15.35 o 
   4   9   7        0.11        4.42      6.56 o 
   5   9   7      170.98      141.64     14.75 o 
   6   9   7       87.91       51.44      9.72 o 
   7   9   7      241.68      175.22     27.31 o 
   8   9   7        6.66        9.68      8.25 o 
  -9  10   7        3.34       23.93     15.81 o 
  -8  10   7      134.62      149.01     22.53 o 
  -7  10   7       32.16       25.76     14.15 o 
  -6  10   7      170.00      174.40     33.14 o 
  -5  10   7        1.90        1.70     11.83 o 
  -4  10   7        0.46       -1.49     10.47 o 
  -3  10   7        3.17       -6.20      8.48 o 
  -2  10   7      435.03      450.63     24.58 o 
  -1  10   7        2.46       24.10     10.28 o 
   0  10   7      543.21      520.37     25.00 o 
   1  10   7        0.14       -3.41      4.26 o 
   2  10   7       77.58       87.66     12.30 o 
   3  10   7        0.14        7.07      7.47 o 
   4  10   7      298.68      274.06     15.49 o 
   5  10   7       55.81       26.25      7.63 o 
   6  10   7      206.83      187.59     20.35 o 
   7  10   7       18.50       20.82      9.51 o 
  -8  11   7       56.09       50.04     18.78 o 
  -7  11   7        8.10       16.09     22.31 o 
  -6  11   7        5.13       10.89     13.02 o 
  -5  11   7      260.63      258.36     17.89 o 
  -4  11   7       91.23       91.45     14.50 o 
  -3  11   7      272.19      273.60     16.65 o 
  -2  11   7        0.95       -0.63     14.01 o 
  -1  11   7       23.44       24.33     10.55 o 
   0  11   7        9.71       -9.00      9.00 o 
   1  11   7      470.51      541.93     23.28 o 
   2  11   7      177.53      165.09     14.41 o 
   3  11   7       21.84       15.49      6.10 o 
   4  11   7       23.85       31.31     11.21 o 
   5  11   7       42.54       40.09     13.26 o 
  -6  12   7       38.24       51.81     23.42 o 
  -5  12   7       59.48       53.03     15.77 o 
  -4  12   7        0.44       -4.47     11.13 o 
  -3  12   7       14.18        8.93     10.25 o 
  -2  12   7      132.36       82.44     21.26 o 
  -1  12   7       99.92       85.68     18.53 o 
   0  12   7       91.73      138.99     37.27 o 
   1  12   7       19.66      -28.99     28.99 o 
   3  12   7       63.43       35.27     26.53 o 
   4  12   7       42.06       47.11     30.28 o 
  -3  13   7       48.42       79.46     38.05 o 
  -2  13   7       27.79        4.29     24.34 o 
  -1  13   7       15.50       45.04     32.61 o 
   0  13   7      101.31      103.83     26.79 o 
 -10   0   8        1.66      -15.01     22.78 o 
  -8   0   8     1301.43     1293.81     48.23 o 
  -6   0   8       32.76       31.56     20.84 o 
  -4   0   8     1011.68      897.68     28.63 o 
  -2   0   8     2231.66     2291.94     62.39 o 
   0   0   8       57.40       68.54     11.16 o 
   2   0   8     2120.15     2032.08     76.35 o 
   4   0   8     4147.77     4203.11    121.34 o 
   6   0   8      290.89      325.33     27.07 o 
   8   0   8      940.15      984.85     75.06 o 
  10   0   8      288.84      317.33     53.58 o 
 -12   1   8       29.46       13.72     26.14 o 
 -11   1   8      480.64      453.73     27.65 o 
 -10   1   8        0.17       16.59     12.91 o 
  -9   1   8      377.97      398.68    159.83 o 
  -8   1   8       23.54       26.86     11.24 o 
  -7   1   8      186.47      190.12     14.55 o 
  -6   1   8      107.56      126.65     11.82 o 
  -5   1   8     6980.86     6630.37    133.43 o 
  -4   1   8     3094.35     3028.11     52.00 o 
  -3   1   8     1501.91     1495.29     27.20 o 
  -2   1   8      429.64      489.93     15.57 o 
  -1   1   8     1020.29     1019.73     24.61 o 
   0   1   8     1381.29     1451.70     29.35 o 
   1   1   8      722.52      803.45     19.29 o 
   2   1   8       29.83       23.71     10.89 o 
   3   1   8      177.52      178.59     17.11 o 
   4   1   8        0.05        7.78     14.82 o 
   5   1   8      602.69      649.82     22.83 o 
   6   1   8       93.40       72.61      9.86 o 
   7   1   8     1455.68     1354.54     56.24 o 
   8   1   8       24.73       16.41      5.11 o 
   9   1   8        0.25        4.86     10.60 o 
  10   1   8        1.77      -21.65     21.65 o 
  11   1   8      206.01      168.24     30.78 o 
 -14   2   8       64.31       78.94     37.27 o 
 -13   2   8       77.37       81.38     25.90 o 
 -12   2   8      332.77      305.70     55.91 o 
 -11   2   8        7.32       14.06     17.52 o 
 -10   2   8       14.96       -1.04     18.64 o 
  -9   2   8       45.27       43.00     18.37 o 
  -8   2   8     1427.38     1414.48     43.49 o 
  -7   2   8     1711.57     1711.38     38.97 o 
  -6   2   8      803.18      793.11     25.51 o 
  -5   2   8      224.20      209.60     15.89 o 
  -4   2   8      560.32      572.72     20.21 o 
  -3   2   8     6230.80     5973.80    115.77 o 
  -2   2   8     2010.52     1942.08     34.12 o 
  -1   2   8     3574.82     3334.63     57.65 o 
   0   2   8     1803.62     1824.88     46.63 o 
   1   2   8      229.33      241.48      7.72 o 
   2   2   8     3513.21     3610.87     66.54 o 
   3   2   8        1.73        2.21      8.27 o 
   4   2   8      920.13      946.84     21.59 o 
   5   2   8      198.97      202.91     24.32 o 
   6   2   8       52.43       49.00      8.47 o 
   7   2   8       50.46       49.27      6.69 o 
   8   2   8      754.46      653.43     29.78 o 
   9   2   8        7.16       -0.66      5.23 o 
  10   2   8      207.28      231.15     27.46 o 
  11   2   8       13.01       27.30     20.54 o 
 -12   3   8       93.06       43.48     26.66 o 
 -11   3   8      118.25      100.68     25.88 o 
 -10   3   8      136.80      113.31     22.10 o 
  -9   3   8      270.55      279.52     22.30 o 
  -8   3   8      843.21      817.29     49.99 o 
  -7   3   8      181.37      206.43     14.52 o 
  -6   3   8      338.75      350.51     15.53 o 
  -5   3   8     3601.28     3568.17     66.35 o 
  -4   3   8     1830.36     1748.01     42.89 o 
  -3   3   8      785.62      816.27     16.47 o 
  -2   3   8     2839.35     2840.53     53.12 o 
  -1   3   8       95.51      120.72      5.88 o 
   0   3   8     1581.45     1643.41     24.30 o 
   1   3   8     2297.44     2389.55     32.03 o 
   2   3   8        5.93       18.61      4.07 o 
   3   3   8        3.29        5.56      8.30 o 
   4   3   8       10.17       12.31      5.42 o 
   5   3   8     2362.02     2238.54     67.07 o 
   6   3   8      781.46      761.60     44.27 o 
   7   3   8      632.85      620.40     31.71 o 
   8   3   8        0.20        6.50      8.21 o 
   9   3   8        0.99        2.01      9.44 o 
  10   3   8       30.98       34.40     20.68 o 
  11   3   8      195.16      187.39     32.11 o 
 -11   4   8       82.67       76.87     24.07 o 
 -10   4   8        1.81       -7.31     11.41 o 
  -9   4   8      387.87      410.15     26.87 o 
  -8   4   8     1705.71     1573.15     42.85 o 
  -7   4   8      306.52      356.07     17.64 o 
  -6   4   8      220.62      236.26     13.80 o 
  -5   4   8       52.50       65.10      7.30 o 
  -4   4   8      185.33      192.90     11.70 o 
  -3   4   8     2766.49     2887.40     50.66 o 
  -2   4   8     3439.77     3358.68     45.12 o 
  -1   4   8       90.93       61.88      8.08 o 
   0   4   8       23.68       21.62      6.00 o 
   1   4   8      448.98      475.77     17.57 o 
   2   4   8     1455.43     1449.06     24.72 o 
   3   4   8     1417.68     1470.86     21.02 o 
   4   4   8      104.46       85.10      9.63 o 
   5   4   8       23.21       17.22      6.34 o 
   6   4   8        1.40        2.00      6.03 o 
   7   4   8      141.19      146.48     19.46 o 
   8   4   8      256.05      226.09     16.68 o 
   9   4   8      218.37      259.15     19.55 o 
  10   4   8       74.28       81.73     20.74 o 
 -13   5   8       43.44       48.22     29.89 o 
 -12   5   8      111.45      106.12     26.66 o 
 -11   5   8       59.62       22.72     60.83 o 
 -10   5   8      997.49     1063.82     60.59 o 
  -9   5   8      112.33      116.95     31.47 o 
  -8   5   8      456.35      478.31     16.97 o 
  -7   5   8       15.99       12.05      7.19 o 
  -6   5   8      951.00      986.36     28.72 o 
  -5   5   8      348.91      354.10     10.54 o 
  -4   5   8      613.00      651.94     16.60 o 
  -3   5   8      385.35      407.75     11.12 o 
  -2   5   8     1075.31     1094.89     16.22 o 
  -1   5   8     1068.17     1139.99     20.24 o 
   0   5   8     1274.35     1298.67     22.98 o 
   1   5   8     1890.72     1850.84     27.60 o 
   2   5   8     2140.74     1952.51     43.00 o 
   3   5   8     1138.26     1155.74     33.49 o 
   4   5   8       89.00       66.06     13.18 o 
   5   5   8      813.16      896.66     21.09 o 
   6   5   8      740.16      763.69     16.04 o 
   7   5   8      184.62      190.60     10.09 o 
   8   5   8        7.38        6.63      5.77 o 
   9   5   8       39.47       14.18     11.21 o 
  10   5   8      104.48      113.94     23.90 o 
 -13   6   8      119.06       84.69     21.64 o 
 -12   6   8       42.05       15.71     22.85 o 
 -11   6   8      233.75      219.01     26.14 o 
 -10   6   8        1.29       -9.94      9.94 o 
  -9   6   8      405.51      421.80     16.52 o 
  -8   6   8      589.98      613.25     19.60 o 
  -7   6   8       12.67        6.08      7.87 o 
  -6   6   8        5.57       -2.54      5.30 o 
  -5   6   8       24.48       26.48      4.47 o 
  -4   6   8      166.77      169.47      7.90 o 
  -3   6   8     1698.91     1736.38     23.23 o 
  -2   6   8      495.94      478.60     14.86 o 
  -1   6   8     1432.54     1467.33     20.72 o 
   0   6   8      434.90      436.26     11.21 o 
   1   6   8        1.55       14.62      5.38 o 
   2   6   8     1674.28     1694.63     27.56 o 
   3   6   8     2336.14     2253.02     49.31 o 
   4   6   8       10.84        8.52      7.88 o 
   5   6   8      265.34      311.12     18.12 o 
   6   6   8       38.68       52.44      8.04 o 
   7   6   8      333.97      380.47     25.24 o 
   8   6   8      149.49      136.73     14.73 o 
   9   6   8      240.38      163.75     30.72 o 
  10   6   8       27.10       22.24     25.02 o 
 -12   7   8       94.88      112.32     28.91 o 
 -11   7   8       37.16       27.77     10.60 o 
 -10   7   8      382.59      444.64     23.84 o 
  -9   7   8       33.74       16.90      7.02 o 
  -8   7   8      112.66       93.52     10.05 o 
  -7   7   8        2.04       -6.18      6.81 o 
  -6   7   8       55.70       59.80      5.57 o 
  -5   7   8        0.45       -2.81      4.50 o 
  -4   7   8      764.58      856.92     28.22 o 
  -3   7   8        1.80        0.72      3.52 o 
  -2   7   8       23.53       14.19      3.75 o 
  -1   7   8      290.51      279.11     12.06 o 
   0   7   8     1944.17     1962.96     39.99 o 
   1   7   8      628.69      631.34     16.66 o 
   2   7   8      744.25      787.88     14.88 o 
   3   7   8       29.83       38.55      7.81 o 
   4   7   8       44.78       39.64     11.23 o 
   5   7   8        2.74        5.94      6.80 o 
   6   7   8      629.40      600.68     19.66 o 
   7   7   8        3.63       11.71     10.41 o 
   8   7   8       37.60       30.07      7.89 o 
   9   7   8        3.24       33.12     13.11 o 
 -11   8   8       93.25      129.67     41.41 o 
 -10   8   8       48.18       57.60     19.52 o 
  -9   8   8        1.51       -5.85     10.21 o 
  -8   8   8       19.04       29.58     10.02 o 
  -7   8   8      591.97      572.16     34.75 o 
  -6   8   8      243.65      250.90     18.82 o 
  -5   8   8      148.43      180.61     21.58 o 
  -4   8   8       58.75       55.62     10.62 o 
  -3   8   8      835.29      844.67     37.43 o 
  -2   8   8       91.07      104.66      6.95 o 
  -1   8   8      285.26      267.48     10.98 o 
   0   8   8      215.82      253.18     12.10 o 
   1   8   8       18.76       15.39      5.95 o 
   2   8   8       85.92       90.06      9.12 o 
   3   8   8     1537.67     1589.74     29.91 o 
   4   8   8        6.02        5.53      6.39 o 
   5   8   8      277.75      269.37     14.53 o 
   6   8   8        1.03       -2.47      6.65 o 
   7   8   8       54.10       27.07      9.89 o 
   8   8   8       15.78       13.54     10.32 o 
 -10   9   8       94.92       47.85     16.82 o 
  -9   9   8       13.81       16.42     15.34 o 
  -8   9   8       25.05       30.59     17.69 o 
  -7   9   8        2.16       13.96     15.11 o 
  -6   9   8       96.61       73.47     18.65 o 
  -5   9   8      191.90      221.23     21.57 o 
  -4   9   8      833.92      888.93     34.29 o 
  -3   9   8      267.77      299.04     21.07 o 
  -2   9   8       73.06       64.85     11.33 o 
  -1   9   8      232.88      249.03     13.15 o 
   0   9   8      538.97      495.49     18.64 o 
   1   9   8        0.38       -5.27      5.27 o 
   2   9   8      250.86      232.67     10.40 o 
   3   9   8        0.69        3.33      8.15 o 
   4   9   8      274.09      306.62     13.70 o 
   5   9   8       21.15        9.90      7.02 o 
   6   9   8      459.04      392.47     28.71 o 
   7   9   8       24.56       15.03     10.80 o 
  -9  10   8      141.89      152.69     23.64 o 
  -8  10   8       23.24       12.92     16.42 o 
  -7  10   8      285.32      267.17     31.38 o 
  -6  10   8       72.98       89.92     14.55 o 
  -5  10   8       49.36       49.30     14.53 o 
  -4  10   8      146.91      188.93     17.97 o 
  -3  10   8      457.16      485.67     28.17 o 
  -2  10   8       67.94       80.49     18.94 o 
  -1  10   8      212.76      234.96     28.99 o 
   0  10   8        1.92       -2.32      3.86 o 
   1  10   8      127.92      109.67     11.63 o 
   2  10   8        6.46        6.53      6.89 o 
   3  10   8      533.50      496.20     18.58 o 
   4  10   8       85.69       64.02      8.80 o 
   5  10   8       99.60       79.98     10.25 o 
   6  10   8       75.62       50.46      9.25 o 
  -8  11   8       10.96       11.49     16.74 o 
  -7  11   8       37.47       17.79     17.33 o 
  -6  11   8      262.06      300.99     21.09 o 
  -5  11   8      287.03      375.58     20.72 o 
  -4  11   8      111.28      150.98     15.00 o 
  -3  11   8        7.02       12.16     14.55 o 
  -2  11   8        9.96        8.61     10.68 o 
  -1  11   8       33.93       42.00     13.43 o 
   0  11   8      448.31      471.79     20.66 o 
   1  11   8       92.08      102.25     14.01 o 
   2  11   8       63.61       56.32     13.82 o 
   3  11   8       70.49       45.23     17.31 o 
   4  11   8       84.29       70.73     11.75 o 
   5  11   8       36.58       20.88     11.77 o 
  -6  12   8       60.27       69.76     18.34 o 
  -5  12   8       22.05       22.12     14.73 o 
  -4  12   8       61.33       43.56     12.73 o 
  -3  12   8       72.01       29.11     13.20 o 
  -2  12   8      126.79       98.87     14.18 o 
  -1  12   8       95.05       76.97     15.69 o 
   0  12   8       34.16       32.07     11.92 o 
 -11   0   9      130.69       89.30     30.80 o 
  -9   0   9      541.49      553.08     66.39 o 
  -7   0   9     3266.29     3204.37    131.77 o 
  -5   0   9     1304.63     1323.79     40.26 o 
  -3   0   9     5075.07     5244.43    132.60 o 
  -1   0   9      650.00      716.05     25.25 o 
   1   0   9       53.78       60.83     17.34 o 
   3   0   9     2376.21     2551.81    106.64 o 
   5   0   9       44.89       39.84     16.26 o 
   7   0   9     1513.05     1464.78     64.15 o 
   9   0   9      337.41      312.72     36.14 o 
  11   0   9       16.17       34.80     26.99 o 
 -11   1   9        0.22       -8.02     15.49 o 
 -10   1   9      741.96      701.05     32.50 o 
  -9   1   9       66.80       60.23     15.81 o 
  -8   1   9        1.86       -2.31      9.27 o 
  -7   1   9       45.71       34.29     11.78 o 
  -6   1   9     4407.39     4329.00     89.57 o 
  -5   1   9        9.64       10.39      8.23 o 
  -4   1   9     3923.72     3761.17     70.17 o 
  -3   1   9     1735.46     1638.69     32.26 o 
  -2   1   9     1664.75     1598.84     31.54 o 
  -1   1   9      311.44      278.94     17.63 o 
   0   1   9       61.59       88.51     10.98 o 
   1   1   9      106.95      102.05     10.22 o 
   2   1   9        1.69       -0.11     10.16 o 
   3   1   9      142.45      150.51     17.29 o 
   4   1   9     1691.14     1777.73     48.14 o 
   5   1   9      257.32      296.15     24.50 o 
   6   1   9      420.82      453.96     35.90 o 
   7   1   9      402.94      465.61     26.23 o 
   8   1   9       18.73       31.76     15.96 o 
   9   1   9      135.39      222.81     34.47 o 
  10   1   9      405.25      439.94     31.31 o 
  11   1   9        0.64       25.99     20.01 o 
 -12   2   9        0.36       34.94     26.66 o 
 -11   2   9       79.74       79.74     26.92 o 
 -10   2   9      111.81      108.71     15.90 o 
  -9   2   9      468.00      433.56     27.87 o 
  -8   2   9      202.01      213.17     17.32 o 
  -7   2   9      292.15      283.82     17.95 o 
  -6   2   9       41.75       28.92     10.80 o 
  -5   2   9      448.69      562.33     28.39 o 
  -4   2   9      194.39      232.71     15.62 o 
  -3   2   9     1997.77     1914.77     39.22 o 
  -2   2   9      447.09      417.15     17.40 o 
  -1   2   9      299.66      322.82     13.45 o 
   0   2   9      557.75      529.50     14.95 o 
   1   2   9     3248.38     3333.40     50.05 o 
   2   2   9        8.16       16.79     12.15 o 
   3   2   9       39.20       65.18     11.48 o 
   4   2   9      389.94      377.09     22.74 o 
   5   2   9       25.44       23.81     10.49 o 
   6   2   9        1.10       -1.59      6.09 o 
   7   2   9     1030.18      856.32    111.49 o 
   8   2   9      130.28      109.33     16.00 o 
   9   2   9      194.50      211.54     25.13 o 
  10   2   9        5.75      -11.87     27.02 o 
  11   2   9       23.16       48.61     19.75 o 
 -13   3   9      128.40      116.73     34.42 o 
 -12   3   9      117.99       57.20     27.18 o 
 -11   3   9      322.37      402.42     51.78 o 
 -10   3   9      414.98      320.49     34.86 o 
  -9   3   9       40.60       30.48     13.23 o 
  -8   3   9     1769.08     1625.02     39.54 o 
  -7   3   9      468.75      431.95     21.03 o 
  -6   3   9      553.63      562.69     18.84 o 
  -5   3   9      414.08      413.64     16.59 o 
  -4   3   9      211.10      226.99     16.36 o 
  -3   3   9      135.40      126.64     10.84 o 
  -2   3   9       66.11       63.62      7.15 o 
  -1   3   9     1726.79     1741.66     23.47 o 
   0   3   9     2906.67     3014.82     44.15 o 
   1   3   9     1388.02     1435.65     23.70 o 
   2   3   9      492.44      458.61     20.01 o 
   3   3   9      248.38      232.52     15.40 o 
   4   3   9     3824.57     3772.03    101.12 o 
   5   3   9     1311.90     1305.43     27.21 o 
   6   3   9      205.21      119.25     33.57 o 
   7   3   9      235.16      246.91     12.76 o 
   8   3   9        2.01       -6.43     15.47 o 
   9   3   9      141.06      144.26     22.84 o 
  10   3   9      164.19      143.92     27.13 o 
 -12   4   9        2.03       -6.80     16.60 o 
 -11   4   9        0.12      -10.33     15.87 o 
 -10   4   9       22.94       28.25     12.15 o 
  -9   4   9      926.42      944.13     31.47 o 
  -8   4   9     1866.51     1896.05     43.20 o 
  -7   4   9       39.17       45.70     10.41 o 
  -6   4   9       64.37       80.36     10.12 o 
  -5   4   9        1.06        0.83      6.85 o 
  -4   4   9      399.51      400.70     22.38 o 
  -3   4   9     2096.71     2196.93     41.94 o 
  -2   4   9     1848.76     1857.55     25.68 o 
  -1   4   9      197.32      159.97      9.08 o 
   0   4   9      383.13      373.39     14.72 o 
   1   4   9     1319.23     1305.63     23.03 o 
   2   4   9      485.51      496.35     14.17 o 
   3   4   9      262.02      290.51     16.51 o 
   4   4   9      187.57      141.53     22.61 o 
   5   4   9      116.82      119.05      7.79 o 
   6   4   9       40.89       36.06      5.94 o 
   7   4   9      184.21      175.78     28.26 o 
   8   4   9      620.74      624.70     28.84 o 
   9   4   9       82.66       80.55     19.59 o 
  10   4   9        1.47       23.26     21.60 o 
 -13   5   9      146.02      287.56     60.31 o 
 -12   5   9      100.10      116.99     28.21 o 
 -11   5   9      739.34      821.99     36.03 o 
 -10   5   9      347.92      382.42     53.54 o 
  -9   5   9      575.45      591.07     21.13 o 
  -8   5   9      107.83      124.38     21.11 o 
  -7   5   9       88.59       91.61     10.58 o 
  -6   5   9      350.64      343.45     12.54 o 
  -5   5   9      540.43      531.86     25.38 o 
  -4   5   9      556.25      550.93     13.69 o 
  -3   5   9       15.17       17.52      7.09 o 
  -2   5   9      118.14      122.05      6.51 o 
  -1   5   9     1619.88     1617.79     29.24 o 
   0   5   9     1765.01     1679.28     28.13 o 
   1   5   9     2105.87     2041.62     48.13 o 
   2   5   9      100.72      134.49      9.08 o 
   3   5   9     1303.42     1331.75     30.97 o 
   4   5   9      948.88      908.07     25.10 o 
   5   5   9      161.78      171.49      8.84 o 
   6   5   9      148.64      163.67     20.79 o 
   7   5   9       62.77       46.99      8.73 o 
   8   5   9       51.14       46.18     12.08 o 
   9   5   9      129.16      123.34     37.92 o 
  10   5   9      102.52      102.58     21.87 o 
 -12   6   9       10.79        4.00     15.53 o 
 -11   6   9       25.09       28.20     11.08 o 
 -10   6   9       14.33        1.93     15.02 o 
  -9   6   9      500.81      530.61     22.79 o 
  -8   6   9      431.73      435.02     29.30 o 
  -7   6   9      249.28      311.06     20.27 o 
  -6   6   9      243.44      253.29     13.39 o 
  -5   6   9      444.53      459.58     12.05 o 
  -4   6   9      872.66      947.01     23.70 o 
  -3   6   9      150.26      165.42     14.68 o 
  -2   6   9     1226.43     1263.60     33.52 o 
  -1   6   9      334.55      364.63     20.29 o 
   0   6   9      407.37      444.41     11.21 o 
   1   6   9       89.64      128.60     13.25 o 
   2   6   9      957.00      954.81     21.48 o 
   3   6   9      591.05      557.10     13.17 o 
   4   6   9      235.72      279.03     13.82 o 
   5   6   9      263.34      256.47     12.10 o 
   6   6   9      223.39      221.23     13.67 o 
   7   6   9      329.85      316.92     24.52 o 
   8   6   9      325.72      380.72     39.49 o 
   9   6   9       40.15       54.49     19.23 o 
 -12   7   9       14.28        5.22     12.19 o 
 -11   7   9      445.74      471.25     23.70 o 
 -10   7   9      162.82      186.70     23.56 o 
  -9   7   9      308.90      305.33     17.36 o 
  -8   7   9      137.84      149.86     10.32 o 
  -7   7   9      266.48      251.50      9.83 o 
  -6   7   9       11.12        9.90      5.00 o 
  -5   7   9      638.32      652.48     15.69 o 
  -4   7   9        2.75        4.23      4.86 o 
  -3   7   9        7.88        3.55      7.37 o 
  -2   7   9      293.34      304.15      8.57 o 
  -1   7   9     2305.54     2373.86     37.56 o 
   0   7   9       31.51       16.16      5.29 o 
   1   7   9        8.12       17.84      5.55 o 
   2   7   9       36.59       50.05      7.89 o 
   3   7   9      180.32      181.84     13.22 o 
   4   7   9      169.85      156.00     13.55 o 
   5   7   9      257.56      290.06     10.76 o 
   6   7   9       42.85       45.62     11.09 o 
   7   7   9       41.02       17.12      7.75 o 
   8   7   9       21.46       27.39     12.73 o 
   9   7   9       67.94       54.58     19.48 o 
 -11   8   9       13.91       40.66     20.33 o 
 -10   8   9        8.07       16.37     14.95 o 
  -9   8   9        6.24       -4.77      9.14 o 
  -8   8   9      538.93      544.06     21.72 o 
  -7   8   9        3.36       -6.39      7.93 o 
  -6   8   9       46.21       33.40     12.35 o 
  -5   8   9       60.37       61.03     15.04 o 
  -4   8   9      328.44      324.34     18.78 o 
  -3   8   9        7.97        4.88      3.07 o 
  -2   8   9      499.30      505.95     11.34 o 
  -1   8   9       54.90       46.95      4.88 o 
   0   8   9      233.50      234.82      9.87 o 
   1   8   9       21.94       16.92      8.25 o 
   2   8   9      808.12      830.40     18.34 o 
   3   8   9       40.48       35.85      8.86 o 
   4   8   9      146.29      121.54     15.63 o 
   5   8   9      119.81      141.37     17.68 o 
   6   8   9       13.52        5.18      7.46 o 
   7   8   9        5.73       21.59      9.20 o 
   8   8   9      113.28       56.24     13.99 o 
 -10   9   9        2.61       17.08     17.07 o 
  -9   9   9       94.89      103.80     20.26 o 
  -8   9   9        0.10      -10.21     19.14 o 
  -7   9   9      442.15      400.51     28.57 o 
  -6   9   9      108.00      148.30     18.57 o 
  -5   9   9      700.83      766.52     29.98 o 
  -4   9   9      298.94      316.49     24.47 o 
  -3   9   9       59.99       51.42     12.04 o 
  -2   9   9      171.64      174.56     28.50 o 
  -1   9   9      191.59      164.91      7.78 o 
   0   9   9       51.17       60.25      7.90 o 
   1   9   9      425.67      437.53     12.19 o 
   2   9   9        1.72       -3.19      9.99 o 
   3   9   9      239.25      248.08     11.34 o 
   4   9   9        0.11       -2.73      6.80 o 
   5   9   9      449.08      449.72     18.00 o 
   6   9   9      140.29      146.47     17.80 o 
   7   9   9       63.10       44.58      8.75 o 
  -9  10   9       43.76       12.68     26.08 o 
  -8  10   9      413.60      494.26     54.54 o 
  -7  10   9      115.51      110.58     20.62 o 
  -6  10   9       12.79       14.53     15.69 o 
  -5  10   9      151.00      225.60     56.12 o 
  -4  10   9      154.67      161.66     18.31 o 
  -3  10   9      120.74      130.02     20.81 o 
  -2  10   9       74.48       47.74     15.89 o 
  -1  10   9        0.37        8.80     10.65 o 
   0  10   9       93.81       66.40      9.05 o 
   1  10   9        8.84        9.40      6.07 o 
   2  10   9      695.31      686.85     21.11 o 
   3  10   9       46.91       25.08      8.05 o 
   4  10   9      147.37      147.32     22.49 o 
   5  10   9        2.74        1.33      7.60 o 
   6  10   9       19.37       30.92     10.53 o 
  -8  11   9       31.50       55.13     16.59 o 
  -7  11   9      164.15      131.40     20.54 o 
  -6  11   9      228.40      250.56     26.64 o 
  -5  11   9       13.65       -6.83     13.31 o 
  -4  11   9        0.43       35.85     15.80 o 
  -3  11   9      101.22      104.10     17.95 o 
  -2  11   9       27.17       55.51     13.75 o 
  -1  11   9      167.33      176.02     22.83 o 
   0  11   9      107.63      110.12     23.87 o 
   1  11   9      221.22      249.27     22.35 o 
   2  11   9       20.39       15.44     11.16 o 
   3  11   9      138.59      101.97     42.06 o 
   4  11   9       25.52        0.23      9.47 o 
  -5  12   9       41.17       39.92     15.86 o 
  -4  12   9       54.99       20.05     17.59 o 
  -3  12   9      272.64      340.99     24.95 o 
  -2  12   9       52.09       57.33     11.72 o 
  -1  12   9       38.75       21.09     10.80 o 
   0  12   9       20.22       11.84     17.80 o 
 -12   0  10       88.51       99.65     56.94 o 
 -10   0  10       75.19       57.46     23.47 o 
  -8   0  10      160.51      132.79     20.04 o 
  -6   0  10     1588.05     1509.10     58.43 o 
  -4   0  10     4973.62     4699.19    123.88 o 
  -2   0  10      520.70      524.27     22.24 o 
   0   0  10     2419.45     2397.56     72.63 o 
   2   0  10     5152.18     5335.01    215.86 o 
   4   0  10      139.66      152.13     23.42 o 
   6   0  10      753.75      752.23     45.04 o 
   8   0  10      357.71      364.99    124.76 o 
  10   0  10      140.48      163.41     41.02 o 
 -12   1  10        4.68      -10.35     28.21 o 
 -11   1  10      132.22      114.62     20.64 o 
 -10   1  10      128.59       92.94     14.54 o 
  -9   1  10       65.47       53.57     12.49 o 
  -8   1  10        1.97        2.54     10.34 o 
  -7   1  10     2156.09     2129.12     51.19 o 
  -6   1  10      951.34     1014.10     32.16 o 
  -5   1  10      694.53      693.68     21.75 o 
  -4   1  10        2.52        0.73      6.64 o 
  -3   1  10     2393.09     2333.16     49.33 o 
  -2   1  10       23.48       33.73      8.38 o 
  -1   1  10     1265.51     1303.95     28.89 o 
   0   1  10        6.69       -6.60      7.17 o 
   1   1  10       29.01       31.55      5.36 o 
   2   1  10       55.79       60.91     14.18 o 
   3   1  10      452.66      462.41     28.99 o 
   4   1  10       21.76       37.39     16.83 o 
   5   1  10     1971.06     2050.91     55.34 o 
   6   1  10      187.55      213.15     21.69 o 
   7   1  10      560.52      564.77     33.98 o 
   8   1  10      265.87      351.34     25.10 o 
   9   1  10      507.92      495.17     31.65 o 
  10   1  10        2.55      -13.44     17.86 o 
 -12   2  10       21.92       22.03     19.40 o 
 -11   2  10      183.33      132.73     28.42 o 
 -10   2  10      506.23      541.13     24.80 o 
  -9   2  10      333.38      318.36     20.66 o 
  -8   2  10     1042.62     1029.79     30.58 o 
  -7   2  10     1302.53     1250.70     38.29 o 
  -6   2  10      616.35      575.79     23.50 o 
  -5   2  10        7.27        4.08      7.87 o 
  -4   2  10     1148.65     1197.78     28.40 o 
  -3   2  10       20.71       24.77      7.74 o 
  -2   2  10      673.09      679.86     20.66 o 
  -1   2  10       51.02       57.17      9.05 o 
   0   2  10      249.10      296.93      9.45 o 
   1   2  10     1179.07     1216.82     18.94 o 
   2   2  10     1209.39     1225.40     34.26 o 
   3   2  10      117.86      110.92     17.20 o 
   4   2  10      199.54      216.30     25.12 o 
   5   2  10      882.82      942.74     33.40 o 
   6   2  10      401.98      405.02     27.98 o 
   7   2  10       20.81       46.66     21.11 o 
   8   2  10      188.55      218.70     21.20 o 
   9   2  10        0.27       18.16     15.28 o 
  10   2  10      120.36      136.34     25.70 o 
 -13   3  10      251.47      132.52     58.75 o 
 -12   3  10      174.06      215.77     81.79 o 
 -11   3  10      452.12      434.22     57.83 o 
 -10   3  10        4.62       17.69     12.66 o 
  -9   3  10        3.08       -1.95     10.41 o 
  -8   3  10       25.88       22.15      9.85 o 
  -7   3  10     1717.45     1742.77     41.98 o 
  -6   3  10     1261.93     1302.73     43.90 o 
  -5   3  10     1959.08     1935.31     44.62 o 
  -4   3  10      145.56      175.66     19.05 o 
  -3   3  10       60.00       73.57      8.04 o 
  -2   3  10     2695.62     2604.21     55.31 o 
  -1   3  10     3123.67     3189.76     51.27 o 
   0   3  10      370.93      364.90     11.10 o 
   1   3  10       57.66       73.20      9.74 o 
   2   3  10      111.04      100.51      9.12 o 
   3   3  10      844.38      908.34     35.39 o 
   4   3  10     1234.57     1237.29     43.73 o 
   5   3  10       12.95       15.13     12.47 o 
   6   3  10       77.47       58.09     14.34 o 
   7   3  10       20.47       -1.11     11.14 o 
   8   3  10       52.60       48.28     15.38 o 
   9   3  10      335.66      375.78     41.49 o 
  10   3  10      171.69      185.43     24.24 o 
 -13   4  10       49.22       21.14     46.59 o 
 -12   4  10       62.09       47.06     14.57 o 
 -11   4  10      150.28      164.79     22.81 o 
 -10   4  10      308.19      273.93     20.44 o 
  -9   4  10      406.77      358.72     26.86 o 
  -8   4  10     1765.74     1760.12     40.99 o 
  -7   4  10      637.39      659.48     27.09 o 
  -6   4  10      318.61      297.04     13.36 o 
  -5   4  10      533.17      473.20     18.87 o 
  -4   4  10     1021.75     1090.13     28.85 o 
  -3   4  10     2570.07     2550.60     50.92 o 
  -2   4  10      333.11      324.99     11.07 o 
  -1   4  10      154.21      164.45     10.76 o 
   0   4  10     1467.55     1442.87     26.23 o 
   1   4  10      570.57      596.75     14.22 o 
   2   4  10     1060.84     1036.82     30.90 o 
   3   4  10      448.84      462.88     34.61 o 
   4   4  10      909.82      957.09     36.43 o 
   5   4  10       15.12      -10.91     10.91 o 
   6   4  10      118.47      111.71      9.77 o 
   7   4  10      391.97      370.73     34.29 o 
   8   4  10       85.87       82.78     18.05 o 
   9   4  10       47.24       68.77     17.67 o 
  10   4  10       20.10       50.45     19.66 o 
 -13   5  10       37.84       94.99     28.21 o 
 -12   5  10      373.55      448.01     62.05 o 
 -11   5  10      285.40      287.74     23.10 o 
 -10   5  10       15.64       18.09     13.21 o 
  -9   5  10       54.94       56.60     11.12 o 
  -8   5  10       58.42       40.44      9.50 o 
  -7   5  10      891.67      912.06     31.95 o 
  -6   5  10      215.82      254.28     11.38 o 
  -5   5  10      246.27      254.52     10.85 o 
  -4   5  10       71.71       72.65      8.02 o 
  -3   5  10       44.30       57.00      7.47 o 
  -2   5  10     2954.17     3020.07     43.38 o 
  -1   5  10     1559.21     1464.24     28.39 o 
   0   5  10      851.81      887.13     20.41 o 
   1   5  10       89.44       85.57      6.76 o 
   2   5  10      836.24      826.79     25.28 o 
   3   5  10        1.31        7.01      6.29 o 
   4   5  10      213.58      265.11     17.45 o 
   5   5  10      254.48      277.95     12.86 o 
   6   5  10      168.34      181.49     18.88 o 
   7   5  10       62.23       38.95      8.43 o 
   8   5  10       92.68       75.64     16.09 o 
   9   5  10       92.19       88.28     19.82 o 
 -12   6  10        7.96       20.01     12.99 o 
 -11   6  10      400.11      414.01     61.16 o 
 -10   6  10       21.62       15.22     13.70 o 
  -9   6  10      263.02      270.31     16.71 o 
  -8   6  10      673.69      683.19     19.86 o 
  -7   6  10      248.82      269.17     11.67 o 
  -6   6  10      309.75      352.14     22.35 o 
  -5   6  10      830.13      820.63     17.90 o 
  -4   6  10      325.34      325.11     10.91 o 
  -3   6  10      949.38      978.05     18.29 o 
  -2   6  10      176.86      203.62     13.95 o 
  -1   6  10      138.19      153.05      8.50 o 
   0   6  10       18.36       24.14      8.66 o 
   1   6  10      131.08      145.77     15.07 o 
   2   6  10      414.85      393.79     12.32 o 
   3   6  10      370.80      397.79     16.46 o 
   4   6  10       35.64       45.04     11.74 o 
   5   6  10      114.97      116.08     10.96 o 
   6   6  10      172.64      168.29     17.64 o 
   7   6  10      196.65      204.54     23.46 o 
   8   6  10       17.41       26.06     14.56 o 
   9   6  10       70.18       71.39     17.09 o 
 -12   7  10      457.97      457.43     23.33 o 
 -11   7  10      151.95      163.34     17.29 o 
 -10   7  10       88.07       81.46     11.63 o 
  -9   7  10       36.43       53.59     10.68 o 
  -8   7  10      436.74      442.42     21.80 o 
  -7   7  10       37.76       35.93      8.87 o 
  -6   7  10      896.49      918.41     19.34 o 
  -5   7  10       75.54       79.37      5.72 o 
  -4   7  10       35.84       20.89      6.59 o 
  -3   7  10      120.42      138.85      8.14 o 
  -2   7  10     1784.04     1782.66     29.67 o 
  -1   7  10       86.76      125.82     14.20 o 
   0   7  10      108.50      115.83      7.56 o 
   1   7  10      737.33      768.58     17.25 o 
   2   7  10      134.17      165.24     14.19 o 
   3   7  10       59.73       77.24     11.67 o 
   4   7  10      704.42      763.91     59.46 o 
   5   7  10       13.16       21.08      6.35 o 
   6   7  10       52.08       55.04     10.19 o 
   7   7  10      205.50      214.44     18.70 o 
   8   7  10      122.24      101.30     16.46 o 
 -11   8  10      189.15      196.33     24.68 o 
 -10   8  10        7.35      -15.98     17.09 o 
  -9   8  10      568.14      565.29     74.02 o 
  -8   8  10       16.63       23.74     11.99 o 
  -7   8  10        1.40        7.48      5.82 o 
  -6   8  10      341.38      348.01     21.93 o 
  -5   8  10      278.77      264.89     12.21 o 
  -4   8  10      209.39      226.18      7.25 o 
  -3   8  10       75.94       87.61      5.54 o 
  -2   8  10      125.34      128.13      8.89 o 
  -1   8  10       51.12       39.65      8.96 o 
   0   8  10      111.58      108.87     12.31 o 
   1   8  10      779.84      795.94     23.63 o 
   2   8  10        0.39       10.43      6.79 o 
   3   8  10      238.13      274.47     14.66 o 
   4   8  10       21.94       11.14      8.08 o 
   5   8  10      277.81      290.38     15.13 o 
   6   8  10       39.14       45.41      9.53 o 
   7   8  10      117.99       49.12     13.98 o 
 -10   9  10       74.75       67.39     22.31 o 
  -9   9  10        8.87      -12.34     16.27 o 
  -8   9  10      290.68      291.14     24.86 o 
  -7   9  10        0.08       -9.90     13.73 o 
  -6   9  10     1079.16     1139.39     46.14 o 
  -5   9  10      291.02      366.96     27.23 o 
  -4   9  10        3.14       15.78     16.14 o 
  -3   9  10      207.41      224.87     15.61 o 
  -2   9  10       20.11        7.92      3.53 o 
  -1   9  10        3.12        0.23      4.16 o 
   0   9  10      210.55      224.88      9.74 o 
   1   9  10       10.82       12.13      7.96 o 
   2   9  10       92.33       69.30      8.92 o 
   3   9  10       12.40       13.67      7.96 o 
   4   9  10      564.09      549.17     26.31 o 
   5   9  10       80.02       58.54     10.09 o 
   6   9  10       50.34       52.77      8.65 o 
  -9  10  10      402.39      399.67     32.17 o 
  -8  10  10       34.60       40.49     19.43 o 
  -7  10  10       14.36        3.57     18.98 o 
  -6  10  10        1.24       12.52     18.53 o 
  -5  10  10       65.38       57.41     13.35 o 
  -4  10  10      300.91      282.18     21.41 o 
  -3  10  10       94.88       81.46     15.79 o 
  -2  10  10        3.06       10.08     10.01 o 
  -1  10  10       56.11       76.12     12.95 o 
   0  10  10       29.20       27.96      7.10 o 
   1  10  10      601.00      509.18     52.54 o 
   2  10  10       20.36        5.46      6.78 o 
   3  10  10      190.59      222.81     45.02 o 
   4  10  10       40.10       42.28     11.76 o 
   5  10  10      114.45       74.10      9.98 o 
  -7  11  10      121.19      123.43     22.56 o 
  -6  11  10       82.05       74.16     16.58 o 
  -5  11  10       24.61       31.65     13.83 o 
  -4  11  10      236.04      244.97     18.45 o 
  -3  11  10       52.72       41.85     12.15 o 
  -2  11  10       65.41       70.29     19.98 o 
  -1  11  10      180.97      222.46     18.38 o 
   0  11  10      182.03      197.38     14.95 o 
   1  11  10       24.25       16.21     11.75 o 
   2  11  10       65.60       43.10     12.87 o 
   3  11  10       67.20       31.07     14.99 o 
   4  11  10      204.57      125.53     39.60 o 
  -5  12  10       52.18       48.37     25.20 o 
  -4  12  10      155.84      126.33     17.32 o 
  -3  12  10      188.37      220.56     25.14 o 
  -2  12  10       55.20       41.21     14.26 o 
  -1  12  10       30.35       27.75     11.76 o 
   0  12  10        4.94       14.59     11.99 o 
   1  12  10      155.23      171.60     60.05 o 
 -13   0  11       81.75        8.54     29.77 o 
 -11   0  11      195.79      241.71     28.45 o 
  -9   0  11      138.11      160.70     22.23 o 
  -7   0  11       78.98       87.99     21.70 o 
  -5   0  11     3859.96     3854.27    106.78 o 
  -3   0  11     3138.23     3046.21     93.02 o 
  -1   0  11     2268.07     2204.07     60.18 o 
   1   0  11      363.06      377.57     11.88 o 
   3   0  11      100.63      114.14     26.92 o 
   5   0  11      825.98      844.10     41.82 o 
   7   0  11        6.57       -7.57     23.43 o 
   9   0  11       51.81       76.18     27.36 o 
 -14   1  11       94.13       80.50     68.07 o 
 -13   1  11       11.52       13.29     16.53 o 
 -12   1  11      331.07      363.91     31.01 o 
 -11   1  11        6.08       -2.95     11.73 o 
 -10   1  11       13.81        9.88     12.17 o 
  -9   1  11       85.61      106.64     14.22 o 
  -8   1  11     1409.56     1396.44     76.66 o 
  -7   1  11       77.14       64.52     13.09 o 
  -6   1  11     1146.11     1205.84     31.05 o 
  -5   1  11        0.69       -0.05      8.39 o 
  -4   1  11      567.71      606.87     29.03 o 
  -3   1  11       36.51       35.02      9.30 o 
  -2   1  11     4428.70     4363.68     86.82 o 
  -1   1  11      557.29      572.91     24.40 o 
   0   1  11       12.35        1.65      9.64 o 
   1   1  11      413.62      433.80     15.09 o 
   2   1  11     1783.07     1825.06     68.07 o 
   3   1  11       30.57       41.70     15.74 o 
   4   1  11     1329.77     1261.24     42.19 o 
   5   1  11       63.52       75.22     14.41 o 
   6   1  11      625.95      681.64     29.21 o 
   7   1  11      132.55      156.05     18.61 o 
   8   1  11      399.24      407.74     32.73 o 
   9   1  11       39.56       39.52     19.13 o 
  10   1  11        0.65       -2.03     16.00 o 
 -14   2  11        6.04       -0.37     26.27 o 
 -13   2  11        1.66       -2.65     26.51 o 
 -12   2  11       52.16       40.98     18.76 o 
 -11   2  11      438.28      377.26     29.89 o 
 -10   2  11       81.32       63.35     16.69 o 
  -9   2  11      694.68      760.44     34.58 o 
  -8   2  11      437.95      423.35     23.48 o 
  -7   2  11      445.95      457.12     19.76 o 
  -6   2  11      349.69      360.53     16.88 o 
  -5   2  11     4229.98     4295.29     89.09 o 
  -4   2  11      699.38      631.44     22.49 o 
  -3   2  11     2039.40     2068.90     43.58 o 
  -2   2  11        9.17       -7.15      8.14 o 
  -1   2  11     2122.50     2211.95     50.93 o 
   0   2  11     1098.27     1219.88     19.43 o 
   1   2  11     1123.45     1136.65     24.55 o 
   2   2  11     1423.66     1547.10     44.43 o 
   3   2  11      321.54      317.40     25.44 o 
   4   2  11       55.10       71.87     19.53 o 
   5   2  11      356.70      406.09     25.63 o 
   6   2  11      220.18      179.88     26.38 o 
   7   2  11      174.05      201.05     22.45 o 
   8   2  11        0.75       13.19     22.75 o 
   9   2  11      181.36      182.34     39.90 o 
  10   2  11        1.40      -19.78     19.78 o 
 -13   3  11      233.95      174.50     28.11 o 
 -12   3  11      496.87      592.55     35.29 o 
 -11   3  11        0.37        5.15     11.62 o 
 -10   3  11       77.42       96.82     14.26 o 
  -9   3  11        0.83       -1.80      9.56 o 
  -8   3  11     1068.79     1026.77     35.13 o 
  -7   3  11      161.43      175.83     14.30 o 
  -6   3  11      976.91      942.95     28.24 o 
  -5   3  11       40.18       50.04     12.43 o 
  -4   3  11      636.40      608.99     27.50 o 
  -3   3  11       76.80       87.33     10.49 o 
  -2   3  11     3413.16     3312.94     76.59 o 
  -1   3  11      502.66      583.13     16.32 o 
   0   3  11      257.36      257.53     13.17 o 
   1   3  11       12.41       23.10      6.93 o 
   2   3  11       60.66       66.62      5.11 o 
   3   3  11      393.12      437.19     24.56 o 
   4   3  11       59.29       89.03     14.59 o 
   5   3  11       19.68       18.77     12.11 o 
   6   3  11       16.33       22.48     12.37 o 
   7   3  11        0.60       19.50     14.64 o 
   8   3  11      307.56      358.24     31.88 o 
   9   3  11      180.36      171.07     22.70 o 
 -13   4  11       38.89       25.48     20.61 o 
 -12   4  11       68.87       46.36     15.43 o 
 -11   4  11      296.97      250.67     20.50 o 
 -10   4  11      804.88      812.45     29.15 o 
  -9   4  11      595.54      570.99     29.42 o 
  -8   4  11        9.02       10.75      8.95 o 
  -7   4  11      192.40      175.72     19.35 o 
  -6   4  11       44.94       49.85      9.67 o 
  -5   4  11     1748.73     1821.15     43.49 o 
  -4   4  11     1149.70     1193.01     26.12 o 
  -3   4  11       30.92       44.21      9.30 o 
  -2   4  11       26.68       29.91      6.62 o 
  -1   4  11      442.85      410.05     13.59 o 
   0   4  11     1649.51     1736.12     47.22 o 
   1   4  11      618.84      687.29     16.01 o 
   2   4  11      175.57      153.93      8.15 o 
   3   4  11      807.09      860.68     33.48 o 
   4   4  11       29.90       25.52     13.57 o 
   5   4  11      332.70      313.42     18.97 o 
   6   4  11      611.29      679.25     28.60 o 
   7   4  11      105.08       71.10     18.80 o 
   8   4  11       85.90       73.87     17.07 o 
   9   4  11       55.68       49.87     17.49 o 
 -13   5  11      172.54      172.08     32.63 o 
 -12   5  11      345.28      361.00     34.92 o 
 -11   5  11       94.60      145.60     18.01 o 
 -10   5  11        0.05       23.34     15.10 o 
  -9   5  11      425.41      433.69     23.84 o 
  -8   5  11      384.94      407.12     17.15 o 
  -7   5  11      299.49      318.57     19.40 o 
  -6   5  11       16.15       19.47      7.36 o 
  -5   5  11       72.79       68.89     10.23 o 
  -4   5  11      243.50      246.42     13.08 o 
  -3   5  11     1191.05     1201.08     23.95 o 
  -2   5  11      129.33      170.07     18.60 o 
  -1   5  11     1047.71     1015.35     23.71 o 
   0   5  11       51.12       50.10      7.15 o 
   1   5  11     1440.59     1391.35     25.70 o 
   2   5  11      833.66      755.45     16.49 o 
   3   5  11       54.13       54.03      7.70 o 
   4   5  11      477.54      519.33     27.41 o 
   5   5  11      240.96      243.43     31.34 o 
   6   5  11       33.18       42.53     12.89 o 
   7   5  11       78.94       82.21     17.13 o 
   8   5  11      106.42       93.36     24.88 o 
   9   5  11      274.84      313.98     32.43 o 
 -12   6  11      211.16      232.81     21.90 o 
 -11   6  11       39.14       43.95     19.22 o 
 -10   6  11      657.24      665.87     29.01 o 
  -9   6  11       88.50       97.02     13.05 o 
  -8   6  11       59.80       76.62     18.46 o 
  -7   6  11       47.02       38.83      8.26 o 
  -6   6  11      461.59      478.95     17.90 o 
  -5   6  11      379.53      356.52     14.72 o 
  -4   6  11     1640.41     1703.50     46.22 o 
  -3   6  11       49.90       52.81      9.67 o 
  -2   6  11        0.34        8.26      7.61 o 
  -1   6  11      154.34      150.02      9.15 o 
   0   6  11      588.83      581.24     13.55 o 
   1   6  11      111.36      126.87     10.51 o 
   2   6  11       12.92       15.62      6.01 o 
   3   6  11        4.24        7.78      7.61 o 
   4   6  11       51.98       52.43     14.63 o 
   5   6  11      119.69      108.70     15.10 o 
   6   6  11      342.30      338.57     28.02 o 
   7   6  11        1.00       -3.18     12.82 o 
   8   6  11      123.68      133.88     21.67 o 
 -12   7  11       19.93       10.32     12.08 o 
 -11   7  11       15.31        5.40     10.83 o 
 -10   7  11       35.17       45.15     11.28 o 
  -9   7  11      315.38      326.83     16.28 o 
  -8   7  11      117.45      141.51     14.86 o 
  -7   7  11     1613.67     1645.88     36.83 o 
  -6   7  11        6.10       -1.82      6.95 o 
  -5   7  11        1.52       10.68      8.49 o 
  -4   7  11      277.42      254.55     19.79 o 
  -3   7  11      995.91      933.72     20.89 o 
  -2   7  11        1.86        3.45      6.15 o 
  -1   7  11      297.47      327.63     14.08 o 
   0   7  11      768.94      799.38     20.62 o 
   1   7  11      146.98      153.11      9.84 o 
   2   7  11        0.52       -6.38      6.38 o 
   3   7  11     1319.88     1304.44     30.79 o 
   4   7  11      126.87      113.03     16.21 o 
   5   7  11       37.97       11.69     12.62 o 
   6   7  11      178.56      208.49     32.65 o 
   7   7  11      128.48      112.52     26.15 o 
   8   7  11        0.67      -32.35     32.35 o 
 -11   8  11        4.97       12.85     22.07 o 
 -10   8  11      372.80      427.32     44.35 o 
  -9   8  11        3.02       22.30     17.71 o 
  -8   8  11       48.02       46.73     10.34 o 
  -7   8  11        1.02       -2.68      8.97 o 
  -6   8  11      895.86      951.84     30.37 o 
  -5   8  11        6.79        8.46      7.51 o 
  -4   8  11      316.50      323.18     11.76 o 
  -3   8  11       33.09       32.36      5.13 o 
  -2   8  11       14.58       11.17      5.28 o 
  -1   8  11      113.60      133.16      8.33 o 
   0   8  11      691.65      704.12     24.66 o 
   1   8  11       14.63       10.86      6.42 o 
   2   8  11      226.16      253.33     12.51 o 
   3   8  11       31.97       30.49      8.83 o 
   4   8  11      127.38      147.54     40.21 o 
   5   8  11       61.75       59.18     14.31 o 
   6   8  11      399.04      412.55     22.30 o 
   7   8  11       26.58       42.82     15.05 o 
 -10   9  11       41.78       75.11     21.45 o 
  -9   9  11      221.78      255.10     30.86 o 
  -8   9  11        0.14       30.77     18.21 o 
  -7   9  11      914.24      954.62     41.80 o 
  -6   9  11       12.77       27.49     13.06 o 
  -5   9  11        1.47        4.86     10.73 o 
  -4   9  11       46.71       60.44     13.57 o 
  -3   9  11        9.44       10.11      5.10 o 
  -2   9  11      262.80      274.76     12.19 o 
  -1   9  11      277.16      255.81     19.32 o 
   0   9  11        9.99       11.80      5.42 o 
   1   9  11       71.64       64.46      7.19 o 
   2   9  11        1.95        2.36      9.64 o 
   3   9  11      745.37      766.59     28.37 o 
   4   9  11       11.08       -1.16     16.01 o 
   5   9  11        2.68       35.15     15.32 o 
   6   9  11       32.88       46.96     14.96 o 
  -8  10  11        6.08        2.54     13.76 o 
  -7  10  11        8.69       32.99     18.34 o 
  -6  10  11      140.97      169.82     20.41 o 
  -5  10  11       12.46       26.51     14.72 o 
  -4  10  11      178.45      207.42     24.54 o 
  -3  10  11      188.57      231.85     34.03 o 
  -2  10  11       11.30       33.80     13.44 o 
  -1  10  11      103.49       82.03     14.75 o 
   0  10  11      499.20      527.46     38.14 o 
   1  10  11        6.94        1.06      5.77 o 
   2  10  11      194.03      170.48     12.62 o 
   3  10  11        4.71       -4.25      8.65 o 
   4  10  11       75.73       53.85     12.70 o 
  -7  11  11      204.68      173.63     25.43 o 
  -6  11  11       20.77       40.91     18.52 o 
  -5  11  11       42.20       38.64     17.07 o 
  -4  11  11       10.79       13.99     15.32 o 
  -3  11  11       32.58       47.18     16.71 o 
  -2  11  11      142.87      143.92     30.99 o 
  -1  11  11       83.37       84.52     16.95 o 
   0  11  11       65.94       59.41     13.29 o 
   1  11  11       44.49       28.42     14.86 o 
   2  11  11      116.95       77.27     16.94 o 
   3  11  11      125.16       79.83     17.54 o 
  -3  12  11       61.06       43.56     21.97 o 
  -2  12  11        5.68        7.87     12.27 o 
  -1  12  11        9.97       12.89     11.21 o 
 -14   0  12       58.44       79.37     27.87 o 
 -12   0  12      491.88      456.10     47.74 o 
 -10   0  12      139.48      172.30     30.27 o 
  -8   0  12       97.78       65.30     22.17 o 
  -6   0  12    10860.56    10694.44    365.04 o 
  -4   0  12      231.17      197.53     18.89 o 
  -2   0  12      479.14      550.21     76.35 o 
   0   0  12     2969.44     3015.25    206.03 o 
   2   0  12       11.43      -35.98     36.75 o 
   4   0  12     1075.97     1020.05     66.26 o 
   6   0  12       16.52       48.57     25.27 o 
   8   0  12        4.84        6.09     20.41 o 
 -14   1  12        0.08      -24.76     28.84 o 
 -13   1  12      152.89      123.30     27.85 o 
 -12   1  12       17.59       18.01     15.01 o 
 -11   1  12        5.32       -3.69     11.92 o 
 -10   1  12        0.95        6.18     14.68 o 
  -9   1  12     1093.52     1079.85     37.32 o 
  -8   1  12       82.07       81.43     14.24 o 
  -7   1  12     1213.18     1161.27     34.19 o 
  -6   1  12      188.69      185.71     14.53 o 
  -5   1  12      833.13      812.34     24.51 o 
  -4   1  12       30.90       30.85     10.12 o 
  -3   1  12     4790.06     4729.04     93.96 o 
  -2   1  12       71.62       77.12     16.12 o 
  -1   1  12      239.63      266.56     14.48 o 
   0   1  12       10.76       28.62     13.91 o 
   1   1  12     2067.66     2318.93     90.27 o 
   2   1  12      124.49      145.04     21.09 o 
   3   1  12      879.42      836.65     49.50 o 
   4   1  12       34.42       33.06     15.28 o 
   5   1  12       46.26       36.00     12.61 o 
   6   1  12      198.25      265.48     22.50 o 
   7   1  12      171.80      222.03     28.94 o 
   8   1  12       60.52       69.31     18.45 o 
   9   1  12       13.34       33.69     20.77 o 
 -13   2  12      139.88      130.86     21.68 o 
 -12   2  12      553.84      510.09     29.78 o 
 -11   2  12        7.87       16.56     18.23 o 
 -10   2  12      126.34      134.00     16.14 o 
  -9   2  12      726.43      661.24     36.78 o 
  -8   2  12       58.08       46.17     13.15 o 
  -7   2  12      107.15      115.58     12.99 o 
  -6   2  12     2457.14     2376.04     60.92 o 
  -5   2  12     1823.86     1761.48     43.41 o 
  -4   2  12      456.64      435.51     23.27 o 
  -3   2  12       71.79       86.35     12.26 o 
  -2   2  12     1777.45     1690.14     43.28 o 
  -1   2  12      634.98      648.73     20.64 o 
   0   2  12     3032.88     3091.59     42.57 o 
   1   2  12      527.67      533.01      9.63 o 
   2   2  12      178.16      181.82     15.34 o 
   3   2  12      170.82      190.44     42.32 o 
   4   2  12      217.35      192.93     25.31 o 
   5   2  12       11.09        6.68     13.69 o 
   6   2  12      384.67      411.18     40.66 o 
   7   2  12       18.07      -14.35     14.35 o 
   8   2  12       94.82       82.69     20.52 o 
   9   2  12        2.99       -3.48     27.01 o 
 -13   3  12      236.62      199.79     27.43 o 
 -12   3  12        2.81      -13.78     21.98 o 
 -11   3  12       23.29       12.51     16.47 o 
 -10   3  12        6.78       -2.28     11.89 o 
  -9   3  12      212.44      290.31     19.28 o 
  -8   3  12      123.20      130.24     16.31 o 
  -7   3  12      265.83      317.77     21.76 o 
  -6   3  12      124.07      158.43     13.40 o 
  -5   3  12      106.30      118.01     11.36 o 
  -4   3  12      337.22      319.83     14.74 o 
  -3   3  12     2281.18     2277.42     48.55 o 
  -2   3  12      990.98      966.49     27.35 o 
  -1   3  12       90.45       96.95      7.32 o 
   0   3  12      130.70      137.57      9.25 o 
   1   3  12      686.28      734.65     14.15 o 
   2   3  12       65.67       78.33     12.71 o 
   3   3  12       93.23       84.35     14.28 o 
   4   3  12      338.38      378.20     35.15 o 
   5   3  12      235.38      261.90     19.04 o 
   6   3  12        9.10       10.68     15.30 o 
   7   3  12      632.01      715.46     70.46 o 
   8   3  12       54.35       57.28     18.74 o 
   9   3  12       27.60       46.72     20.61 o 
 -13   4  12       50.96       37.99     17.81 o 
 -12   4  12      498.68      426.20     26.41 o 
 -11   4  12      738.91      792.57     31.46 o 
 -10   4  12       53.91       45.41     15.32 o 
  -9   4  12       50.79       56.40     13.39 o 
  -8   4  12      179.01      188.17     19.02 o 
  -7   4  12      100.69      139.66     12.15 o 
  -6   4  12      678.96      769.41     45.39 o 
  -5   4  12      732.47      765.09     24.44 o 
  -4   4  12      405.57      416.94     17.82 o 
  -3   4  12      213.66      244.37     16.89 o 
  -2   4  12      299.75      358.52     12.38 o 
  -1   4  12     1354.04     1353.55     25.26 o 
   0   4  12     1337.70     1311.13     24.56 o 
   1   4  12       46.43       30.22      5.11 o 
   2   4  12      790.50      794.13     15.59 o 
   3   4  12      222.65      294.55     27.39 o 
   4   4  12       95.58       79.00     17.71 o 
   5   4  12      339.41      331.06     37.76 o 
   6   4  12      122.65      104.08     19.51 o 
   7   4  12       16.69       22.90     14.06 o 
   8   4  12       55.71       55.66     18.80 o 
   9   4  12       21.86      -37.01     37.27 o 
 -13   5  12       28.00       10.46     16.78 o 
 -12   5  12       38.38       20.29     13.05 o 
 -11   5  12        0.51       -0.11     11.20 o 
 -10   5  12      529.55      539.37     24.28 o 
  -9   5  12      123.67      151.10     16.72 o 
  -8   5  12      206.84      190.44     13.88 o 
  -7   5  12       34.89       24.95      9.26 o 
  -6   5  12       85.91       97.80      9.84 o 
  -5   5  12      301.50      292.96     18.76 o 
  -4   5  12     1578.59     1610.25     31.14 o 
  -3   5  12      741.46      727.69     19.61 o 
  -2   5  12      909.12      952.42     19.44 o 
  -1   5  12       56.91       43.08      7.10 o 
   0   5  12      273.50      245.97     10.71 o 
   1   5  12       53.26       31.52      8.41 o 
   2   5  12       58.04       46.12      8.48 o 
   3   5  12       74.16       78.68      8.96 o 
   4   5  12      318.60      345.47     25.40 o 
   5   5  12        0.72       -7.66     20.64 o 
   6   5  12       50.28       27.18     14.07 o 
   7   5  12      187.91      234.51     40.31 o 
   8   5  12      263.26      251.05     52.75 o 
 -12   6  12        3.63       13.89     12.91 o 
 -11   6  12      440.38      467.41     27.67 o 
 -10   6  12      108.09      111.81     13.33 o 
  -9   6  12       13.25       16.35      9.40 o 
  -8   6  12        9.56       14.86      9.49 o 
  -7   6  12     1116.76     1139.41     30.78 o 
  -6   6  12      474.33      482.73     25.21 o 
  -5   6  12      514.29      550.80     18.63 o 
  -4   6  12      101.78       73.65      8.21 o 
  -3   6  12       53.81       32.62      7.34 o 
  -2   6  12        6.27       -6.44      6.86 o 
  -1   6  12      169.41      175.31     10.53 o 
   0   6  12      218.71      218.15     15.91 o 
   1   6  12      493.73      595.46     16.15 o 
   2   6  12       48.76       59.44      7.86 o 
   3   6  12      499.07      503.12     19.20 o 
   4   6  12       94.61       92.97     20.39 o 
   5   6  12      575.08      604.56     26.73 o 
   6   6  12        0.96      -10.17     14.92 o 
   7   6  12      121.03      143.01     37.96 o 
   8   6  12       21.35       20.32     17.37 o 
 -11   7  12       38.95       33.85     12.25 o 
 -10   7  12      321.25      337.10     18.27 o 
  -9   7  12       30.47       24.94      9.51 o 
  -8   7  12      568.29      593.05     24.40 o 
  -7   7  12       83.69       97.66     11.54 o 
  -6   7  12       54.97       36.76      7.60 o 
  -5   7  12      732.93      714.50     20.76 o 
  -4   7  12      535.49      542.53     17.08 o 
  -3   7  12       57.94       62.97     10.14 o 
  -2   7  12      416.22      422.78     29.91 o 
  -1   7  12      493.18      501.62     19.85 o 
   0   7  12        7.29        6.53      7.50 o 
   1   7  12       56.65       49.23      8.21 o 
   2   7  12     1046.19     1055.17     31.18 o 
   3   7  12        5.32       13.11      8.05 o 
   4   7  12      491.29      548.76     42.82 o 
   5   7  12        8.87       -6.01     10.54 o 
   6   7  12      226.28      259.74     63.40 o 
   7   7  12        2.67        0.91     29.03 o 
 -10   8  12        5.35       25.18     18.34 o 
  -9   8  12       66.14       59.18     19.21 o 
  -8   8  12        1.68        8.58      7.76 o 
  -7   8  12      687.65      665.75     20.57 o 
  -6   8  12       18.54       17.28      7.64 o 
  -5   8  12      830.68      785.79     22.88 o 
  -4   8  12        0.00       -2.68      8.65 o 
  -3   8  12        7.19        5.97      5.83 o 
  -2   8  12       35.74       43.20      9.86 o 
  -1   8  12      380.43      377.40     16.30 o 
   0   8  12       76.77       83.05     13.83 o 
   1   8  12      182.98      195.18     15.46 o 
   2   8  12        0.39       15.10     10.50 o 
   3   8  12       19.54       11.97      9.13 o 
   4   8  12        7.38       31.05     16.78 o 
   5   8  12      542.53      547.24     36.69 o 
   6   8  12        1.63       -5.85     17.56 o 
  -9   9  12        0.05       36.41     16.93 o 
  -8   9  12      488.74      558.10     33.90 o 
  -7   9  12        5.35        1.92     12.63 o 
  -6   9  12       33.28       19.72     13.03 o 
  -5   9  12        3.02        6.58     11.31 o 
  -4   9  12      192.63      247.45     19.28 o 
  -3   9  12       82.99       76.53      6.10 o 
  -2   9  12      176.24      136.84     11.05 o 
  -1   9  12        0.34       -1.86      7.09 o 
   0   9  12       84.36       69.30      8.05 o 
   1   9  12        6.40       -2.56      7.75 o 
   2   9  12      617.70      582.44     17.93 o 
   3   9  12        4.43       11.17      8.66 o 
   4   9  12       11.86       31.03     17.38 o 
   5   9  12       29.97       74.42     14.13 o 
  -8  10  12        3.43      -15.55     15.55 o 
  -7  10  12      138.77      112.12     20.73 o 
  -6  10  12        1.15       10.94     12.87 o 
  -5  10  12      483.96      511.87     26.33 o 
  -4  10  12        6.54      -11.73     11.73 o 
  -3  10  12        1.08       -4.46     12.99 o 
  -2  10  12        0.27       -2.32     10.77 o 
  -1  10  12      368.21      385.03     21.68 o 
   0  10  12       62.73       63.55     15.13 o 
   1  10  12      154.88      111.24     12.97 o 
   2  10  12        0.68       -6.48      7.73 o 
   3  10  12       55.39       59.28     13.05 o 
   4  10  12       68.23       71.37     33.11 o 
  -6  11  12       26.42       31.17     15.90 o 
  -5  11  12        2.88        3.94     13.13 o 
  -4  11  12      252.19      294.29     20.92 o 
  -3  11  12      112.31      164.65     29.75 o 
  -2  11  12       71.72       49.40     14.34 o 
  -1  11  12       29.71       28.74     13.24 o 
   0  11  12      118.79      112.18     14.09 o 
   1  11  12       25.84       35.89     13.62 o 
   2  11  12       64.64       18.51     26.02 o 
 -13   0  13       77.32       48.20     26.27 o 
 -11   0  13      584.55      521.46     39.72 o 
  -9   0  13      187.24      239.97     72.47 o 
  -7   0  13     4554.74     4556.56    178.98 o 
  -5   0  13      688.29      635.08     36.50 o 
  -3   0  13     2794.19     2751.94     82.08 o 
  -1   0  13     3714.96     3653.71    108.53 o 
   1   0  13       41.44       47.67      8.41 o 
   3   0  13     1479.72     1399.50     79.98 o 
   5   0  13      495.31      572.99     62.25 o 
   7   0  13        7.78       -4.55     38.31 o 
   9   0  13      250.53      224.97     38.88 o 
 -13   1  13       52.36       40.49     16.59 o 
 -12   1  13        0.87       -9.34     14.88 o 
 -11   1  13        0.70       -4.59     13.44 o 
 -10   1  13      869.39      862.51     33.14 o 
  -9   1  13       52.41       59.22     14.38 o 
  -8   1  13      827.22      826.77     34.68 o 
  -7   1  13      228.03      216.20     17.92 o 
  -6   1  13        4.23       14.21     11.32 o 
  -5   1  13      263.86      257.27     17.19 o 
  -4   1  13     1983.21     1980.32     44.53 o 
  -3   1  13      139.06      191.48     24.92 o 
  -2   1  13      823.23      836.17     27.63 o 
  -1   1  13        0.68        2.84      9.59 o 
   0   1  13     2862.85     2885.04     68.53 o 
   1   1  13        2.42        1.28      3.10 o 
   2   1  13     1867.44     1887.47     79.34 o 
   3   1  13       64.65       78.27     21.22 o 
   4   1  13      103.40      130.66     17.97 o 
   5   1  13       10.05        0.01     12.22 o 
   6   1  13       48.61       82.69     17.92 o 
   7   1  13        0.73       -0.90     14.08 o 
   8   1  13       76.12       34.27     21.55 o 
   9   1  13       66.95       45.02     19.38 o 
 -13   2  13      220.51      213.33     33.50 o 
 -12   2  13       63.72       33.74     17.38 o 
 -11   2  13      488.24      544.63     46.51 o 
 -10   2  13      208.68      239.60     31.90 o 
  -9   2  13      741.05      717.56     30.61 o 
  -8   2  13      423.72      470.08     22.98 o 
  -7   2  13       32.56       21.80     14.05 o 
  -6   2  13      172.99      189.40     16.55 o 
  -5   2  13     3123.14     3057.87     70.33 o 
  -4   2  13      180.64      176.05     14.90 o 
  -3   2  13     2882.50     2705.27     56.89 o 
  -2   2  13       23.84       33.76     14.34 o 
  -1   2  13     2385.81     2381.34     58.13 o 
   0   2  13      100.34      112.58      7.33 o 
   1   2  13       31.41       46.10     11.08 o 
   2   2  13       29.49       21.23     15.01 o 
   3   2  13       72.79       67.62     18.57 o 
   4   2  13       80.80       75.92     17.99 o 
   5   2  13      668.99      684.02     32.53 o 
   6   2  13       39.82       44.34     16.58 o 
   7   2  13       61.43       73.29     26.39 o 
   8   2  13        1.91      -14.21     23.54 o 
 -13   3  13       84.10       83.06     19.37 o 
 -12   3  13        0.26       -8.14     14.01 o 
 -11   3  13       74.43      113.31     18.68 o 
 -10   3  13      393.34      372.69     22.19 o 
  -9   3  13      511.51      528.88     45.80 o 
  -8   3  13        3.01        8.49     11.24 o 
  -7   3  13      585.68      610.34     31.64 o 
  -6   3  13      406.09      424.71     36.57 o 
  -5   3  13      907.74      939.57     29.80 o 
  -4   3  13     1026.77     1115.88     34.50 o 
  -3   3  13      454.90      516.67     19.24 o 
  -2   3  13       52.23       70.75     13.10 o 
  -1   3  13       46.07       51.07      8.21 o 
   0   3  13     1210.65     1223.63     38.48 o 
   1   3  13      158.75      179.79      7.44 o 
   2   3  13      327.26      348.97     15.03 o 
   3   3  13      118.48       88.02     17.35 o 
   4   3  13      302.62      347.61     23.95 o 
   5   3  13        2.85        1.91     13.70 o 
   6   3  13      374.79      398.27     25.03 o 
   7   3  13      146.43      110.08     22.93 o 
   8   3  13       55.85       38.52     18.89 o 
 -13   4  13      403.93      344.39     55.22 o 
 -12   4  13      504.76      509.34     40.78 o 
 -11   4  13       44.73       26.15     21.93 o 
 -10   4  13       44.45       55.27     18.05 o 
  -9   4  13       80.57       90.12     13.04 o 
  -8   4  13      282.04      295.04     17.05 o 
  -7   4  13       42.85       38.46     11.35 o 
  -6   4  13      195.29      183.92     16.10 o 
  -5   4  13      318.13      357.48     15.82 o 
  -4   4  13      130.35      150.97     11.91 o 
  -3   4  13      950.40      905.81     24.82 o 
  -2   4  13     2707.70     2740.37     52.31 o 
  -1   4  13     1782.55     1827.02     31.94 o 
   0   4  13        5.71        8.21      5.40 o 
   1   4  13      102.16       93.97      6.06 o 
   2   4  13       74.30       64.40      6.54 o 
   3   4  13        7.00        4.01     13.05 o 
   4   4  13      508.34      575.82     38.78 o 
   5   4  13      174.59      179.22     23.64 o 
   6   4  13       55.80       51.94     20.25 o 
   7   4  13        8.63       32.16     15.32 o 
   8   4  13       68.11       32.71     20.95 o 
 -12   5  13        0.87       -4.04     15.54 o 
 -11   5  13      341.32      343.94     24.28 o 
 -10   5  13       83.15       79.51     34.31 o 
  -9   5  13      188.69      232.36     17.07 o 
  -8   5  13        2.50       -9.73     11.03 o 
  -7   5  13      197.81      212.54     18.17 o 
  -6   5  13      576.92      582.36     25.73 o 
  -5   5  13      321.58      377.38     23.13 o 
  -4   5  13     1200.19     1156.54     31.41 o 
  -3   5  13     1232.27     1220.70     26.68 o 
  -2   5  13        1.69        1.10      6.30 o 
  -1   5  13       19.37       18.87      7.38 o 
   0   5  13      186.56      160.54      9.14 o 
   1   5  13      631.69      613.93     16.89 o 
   2   5  13      393.40      400.90     18.04 o 
   3   5  13       38.38       40.65     17.83 o 
   4   5  13        5.10       27.86     15.56 o 
   5   5  13      132.93      145.45     22.22 o 
   6   5  13      150.52      154.31     20.03 o 
   7   5  13      231.06      205.54     25.40 o 
 -12   6  13       93.59       67.00     14.77 o 
 -11   6  13      107.72      110.24     16.94 o 
 -10   6  13        0.90       10.85     13.11 o 
  -9   6  13       14.65       19.52      9.73 o 
  -8   6  13      436.16      467.52     22.05 o 
  -7   6  13      267.95      300.25     17.35 o 
  -6   6  13      724.84      717.24     19.20 o 
  -5   6  13       16.50       13.02      7.34 o 
  -4   6  13      146.13      155.19     13.38 o 
  -3   6  13      491.20      445.51     17.02 o 
  -2   6  13      762.98      782.70     20.61 o 
  -1   6  13        5.73       10.96      8.76 o 
   0   6  13      395.61      365.93     22.80 o 
   1   6  13      223.73      255.66     15.78 o 
   2   6  13      730.96      842.43     23.83 o 
   3   6  13       96.90      114.30     11.48 o 
   4   6  13      545.05      563.78     28.64 o 
   5   6  13      139.02      170.05     22.60 o 
   6   6  13       98.38       64.95     15.88 o 
   7   6  13       19.99       12.75     19.58 o 
 -11   7  13       75.81       36.60     17.12 o 
 -10   7  13        0.93        8.45     10.45 o 
  -9   7  13      352.47      375.79     22.35 o 
  -8   7  13       79.26      107.13     17.80 o 
  -7   7  13       73.78       83.63      9.92 o 
  -6   7  13       55.74       49.64     10.61 o 
  -5   7  13      168.23      181.17     18.64 o 
  -4   7  13       91.16       65.84     10.81 o 
  -3   7  13      607.04      565.43     18.74 o 
  -2   7  13       12.87       10.67      7.73 o 
  -1   7  13       72.68       64.46      7.12 o 
   0   7  13       15.09       10.01      6.17 o 
   1   7  13      909.54      918.02     22.83 o 
   2   7  13        3.47        9.52      7.46 o 
   3   7  13      308.90      281.19     16.80 o 
   4   7  13        0.65       -8.71     12.24 o 
   5   7  13      213.64      257.88     42.85 o 
   6   7  13        0.66        5.12     15.17 o 
 -10   8  13       41.30        3.70     17.01 o 
  -9   8  13       15.33       10.21     15.14 o 
  -8   8  13      519.71      563.79     58.60 o 
  -7   8  13       10.40       14.05      7.06 o 
  -6   8  13      650.40      630.12     17.34 o 
  -5   8  13       51.37       31.42      8.01 o 
  -4   8  13       24.06       32.04     10.15 o 
  -3   8  13      241.90      230.93     11.91 o 
  -2   8  13      570.82      559.88     17.98 o 
  -1   8  13       68.47       83.77      9.24 o 
   0   8  13      289.36      279.34     12.76 o 
   1   8  13        0.13        0.34      7.34 o 
   2   8  13       46.59       32.98      8.39 o 
   3   8  13        0.02      -10.39     10.57 o 
   4   8  13      365.16      380.03     54.52 o 
   5   8  13       17.51        5.94     11.25 o 
  -9   9  13      439.88      482.81     47.51 o 
  -8   9  13       13.05       -0.23     14.37 o 
  -7   9  13        0.07       -2.67     14.29 o 
  -6   9  13       23.64        8.24     12.72 o 
  -5   9  13      644.20      712.35     30.38 o 
  -4   9  13       23.23       13.67     12.72 o 
  -3   9  13      136.70      102.55     16.69 o 
  -2   9  13       21.08       19.33      6.67 o 
  -1   9  13       15.62        4.33      6.36 o 
   0   9  13       12.01       10.83      7.94 o 
   1   9  13      657.20      604.88     18.88 o 
   2   9  13       19.44        9.71      8.70 o 
   3   9  13       67.31       44.74     11.53 o 
   4   9  13       71.41       63.66     24.83 o 
  -7  10  13       36.30       47.08     18.18 o 
  -6  10  13      466.09      485.93     31.27 o 
  -5  10  13       13.35        1.04     11.72 o 
  -4  10  13        6.77        8.51     11.74 o 
  -3  10  13        0.13       11.06     12.43 o 
  -2  10  13      181.08      150.31     19.41 o 
  -1  10  13        0.23        4.54     11.04 o 
   0  10  13      146.45      116.74     17.26 o 
   1  10  13        8.59       18.51      8.85 o 
   2  10  13       18.42        5.78      8.63 o 
   3  10  13       65.40       64.16     12.36 o 
  -5  11  13      325.40      386.56     59.10 o 
  -4  11  13       16.46       35.33     24.21 o 
  -3  11  13       68.42       55.93     17.66 o 
  -2  11  13       10.69       35.00     15.90 o 
  -1  11  13       97.00      104.79     16.11 o 
   0  11  13        3.78       29.85     11.72 o 
 -12   0  14      343.88      354.68     57.72 o 
 -10   0  14        1.55       27.00     23.44 o 
  -8   0  14     3287.63     3076.02    104.31 o 
  -6   0  14      170.30      198.65     34.17 o 
  -4   0  14      128.19      138.96     23.74 o 
  -2   0  14     2015.07     1946.86     65.52 o 
   0   0  14      243.36      249.71     36.24 o 
   2   0  14     1887.22     1935.79    150.64 o 
   4   0  14      594.90      593.76     55.39 o 
   6   0  14      239.99      339.57     35.78 o 
   8   0  14      265.28      223.69     37.24 o 
 -13   1  14        8.85        8.63     14.88 o 
 -12   1  14       34.04       28.70     15.33 o 
 -11   1  14      657.03      636.40     56.56 o 
 -10   1  14      137.94      142.57     19.52 o 
  -9   1  14      320.52      317.93     32.24 o 
  -8   1  14       24.06       19.27     11.69 o 
  -7   1  14      113.01      150.24     34.14 o 
  -6   1  14      346.71      360.33     36.87 o 
  -5   1  14      197.69      264.91     18.54 o 
  -4   1  14      143.02      158.86     15.30 o 
  -3   1  14        2.60       10.62     10.45 o 
  -2   1  14       87.08       83.46     14.86 o 
  -1   1  14     1180.55     1213.02     33.83 o 
   0   1  14       37.32       31.73      8.68 o 
   1   1  14     3242.03     3827.00    223.77 o 
   2   1  14        8.64       31.82     39.08 o 
   3   1  14       48.24       48.29     22.34 o 
   4   1  14      119.54      114.99     20.93 o 
   5   1  14        7.23       -0.52     13.82 o 
   6   1  14        0.60       15.23     15.31 o 
   7   1  14      359.88      404.58     32.26 o 
   8   1  14       35.66        9.21     19.34 o 
 -13   2  14      128.68      117.07     20.38 o 
 -12   2  14      372.64      374.14     53.27 o 
 -11   2  14      121.20      133.66     18.00 o 
 -10   2  14      143.58      148.32     17.43 o 
  -9   2  14      454.81      538.05     25.05 o 
  -8   2  14      293.32      292.64     21.08 o 
  -7   2  14       62.99       70.06     12.38 o 
  -6   2  14      581.54      600.91     28.07 o 
  -5   2  14      812.84      863.02     29.27 o 
  -4   2  14      981.11     1067.93     33.53 o 
  -3   2  14      864.01      819.05     28.84 o 
  -2   2  14     1129.91     1223.83     43.73 o 
  -1   2  14      985.59     1001.18     32.02 o 
   0   2  14       32.30       26.52      6.87 o 
   1   2  14      107.95      137.86     12.78 o 
   2   2  14     1016.04     1009.86     46.72 o 
   3   2  14      165.06      161.94     28.80 o 
   4   2  14      380.26      363.59     29.39 o 
   5   2  14       89.52      129.79     17.88 o 
   6   2  14        1.43       20.71     14.68 o 
   7   2  14       40.98       54.03     18.98 o 
   8   2  14       83.72       67.38     21.77 o 
 -13   3  14       92.96      106.59     25.85 o 
 -12   3  14       92.69       83.41     21.71 o 
 -11   3  14      226.09      222.25     28.78 o 
 -10   3  14      221.58      213.42     18.72 o 
  -9   3  14      279.64      326.05     22.61 o 
  -8   3  14       81.04       79.93     13.06 o 
  -7   3  14       20.99       18.33     11.49 o 
  -6   3  14      430.43      395.20     19.97 o 
  -5   3  14     1434.44     1481.52     43.73 o 
  -4   3  14      872.36      946.86     27.72 o 
  -3   3  14      226.58      272.28     18.30 o 
  -2   3  14       37.89       48.75     13.25 o 
  -1   3  14     1739.93     1719.40     27.97 o 
   0   3  14      341.05      348.79     11.33 o 
   1   3  14      999.19      948.73     24.03 o 
   2   3  14        3.11        7.81      6.83 o 
   3   3  14       77.23       42.24     36.11 o 
   4   3  14      365.15      474.89     65.51 o 
   5   3  14       79.25       76.96     17.37 o 
   6   3  14      163.59      168.25     24.81 o 
   7   3  14      215.87      220.98     26.52 o 
   8   3  14       45.29       32.41     19.92 o 
 -12   4  14       47.30       57.82     16.06 o 
 -11   4  14       46.73       32.98     15.43 o 
 -10   4  14       40.30       50.92     14.03 o 
  -9   4  14        1.07       -9.65     12.88 o 
  -8   4  14       26.20       35.22     11.71 o 
  -7   4  14      379.78      345.74     17.87 o 
  -6   4  14       25.27       40.09     10.84 o 
  -5   4  14        0.52        7.37     15.88 o 
  -4   4  14      173.22      191.42     14.42 o 
  -3   4  14     1484.98     1476.70     38.11 o 
  -2   4  14     1501.97     1456.65     34.91 o 
  -1   4  14       95.08      106.92     11.96 o 
   0   4  14       60.87       59.45      7.71 o 
   1   4  14       45.00       51.90      7.98 o 
   2   4  14      553.55      516.63     20.24 o 
   3   4  14      439.07      472.59     35.13 o 
   4   4  14      107.35      106.04     25.15 o 
   5   4  14       46.69       63.97     20.04 o 
   6   4  14       28.64       19.21     17.71 o 
   7   4  14       75.45       93.81     23.27 o 
 -12   5  14       73.75       34.33     17.97 o 
 -11   5  14        9.38        9.53     12.51 o 
 -10   5  14      160.31      212.76     34.33 o 
  -9   5  14       67.25       28.21     13.72 o 
  -8   5  14        4.97       11.60      9.49 o 
  -7   5  14        0.88       15.44     10.59 o 
  -6   5  14      134.05      138.86     13.41 o 
  -5   5  14      904.20      866.47     27.21 o 
  -4   5  14     1347.04     1345.45     28.85 o 
  -3   5  14       86.85       92.84      9.85 o 
  -2   5  14       33.05       28.73      8.80 o 
  -1   5  14      643.61      674.46     18.87 o 
   0   5  14      420.11      434.21     21.23 o 
   1   5  14      616.10      618.54     26.25 o 
   2   5  14      157.12      140.81     14.05 o 
   3   5  14      217.91      274.55     23.91 o 
   4   5  14      110.98       87.18     22.95 o 
   5   5  14      154.33      185.89     24.48 o 
   6   5  14      245.45      249.30     58.24 o 
   7   5  14       48.92       34.78     19.91 o 
 -11   6  14       16.44        5.32     12.41 o 
 -10   6  14        1.46        4.34     11.73 o 
  -9   6  14      268.96      328.51     17.80 o 
  -8   6  14       35.94       36.34     10.08 o 
  -7   6  14     1030.90     1045.17     47.71 o 
  -6   6  14        0.28       -3.38     10.33 o 
  -5   6  14        3.29        7.14      6.79 o 
  -4   6  14      166.06      180.37     15.37 o 
  -3   6  14      893.24      910.45     27.94 o 
  -2   6  14      354.50      351.30     23.72 o 
  -1   6  14      635.33      620.22     24.10 o 
   0   6  14       45.67       32.83      8.38 o 
   1   6  14      422.04      426.79     18.14 o 
   2   6  14      215.87      239.44     26.76 o 
   3   6  14      225.35      225.03     26.20 o 
   4   6  14      142.54      132.44     41.16 o 
   5   6  14      106.98       85.08     18.48 o 
   6   6  14        6.57       -7.85     16.23 o 
 -11   7  14        2.30       22.47     13.85 o 
 -10   7  14      336.44      323.65     36.33 o 
  -9   7  14       11.94       18.60     10.54 o 
  -8   7  14        7.51       10.66      9.29 o 
  -7   7  14       69.29       76.19     12.65 o 
  -6   7  14      289.36      327.89     17.21 o 
  -5   7  14        0.28       12.08      7.85 o 
  -4   7  14      479.74      482.42     18.30 o 
  -3   7  14        4.57        9.63      7.74 o 
  -2   7  14       59.25       48.02      8.49 o 
  -1   7  14       26.69       23.65      7.33 o 
   0   7  14      368.57      381.33     13.32 o 
   1   7  14       37.31       18.10      6.77 o 
   2   7  14      155.83      146.70     20.47 o 
   3   7  14        5.64        5.48      8.47 o 
   4   7  14      124.16      119.44     24.37 o 
   5   7  14        0.20        0.84     17.35 o 
 -10   8  14        4.89      -19.49     21.32 o 
  -9   8  14      348.14      363.87     31.52 o 
  -8   8  14        2.39        0.14     14.63 o 
  -7   8  14      513.02      493.29     28.85 o 
  -6   8  14        2.04       19.74     12.32 o 
  -5   8  14       25.24       31.18     10.16 o 
  -4   8  14       52.74       40.35     10.64 o 
  -3   8  14      115.81       95.63     19.09 o 
  -2   8  14       27.41       19.79      9.38 o 
  -1   8  14      314.06      314.74     15.34 o 
   0   8  14       50.50       58.24      8.93 o 
   1   8  14       30.94       20.98      7.09 o 
   2   8  14       18.86       16.86      8.26 o 
   3   8  14      551.66      489.52     54.54 o 
   4   8  14       69.77       47.98     15.05 o 
   5   8  14        5.67       19.93     42.45 o 
  -8   9  14        4.78        0.11     17.14 o 
  -7   9  14        2.12       17.51     15.91 o 
  -6   9  14      292.27      323.35     49.65 o 
  -5   9  14       33.03       65.30     18.20 o 
  -4   9  14      352.49      408.14     25.16 o 
  -3   9  14       99.47      128.11     15.29 o 
  -2   9  14       16.92       21.12      6.20 o 
  -1   9  14        0.78       -7.71      7.95 o 
   0   9  14      307.53      282.94     16.13 o 
   1   9  14       62.18       53.76     12.49 o 
   2   9  14       91.60       67.85      9.37 o 
   3   9  14       26.56       28.59     12.48 o 
  -7  10  14      224.45      184.13     24.19 o 
  -6  10  14        1.16      -15.95     15.95 o 
  -5  10  14        0.23       16.03     13.63 o 
  -4  10  14       16.36       12.54     14.60 o 
  -3  10  14      208.17      242.62     30.44 o 
  -2  10  14        7.05        8.22     15.88 o 
  -1  10  14       56.74       28.13     16.54 o 
   0  10  14       30.69       35.70     19.42 o 
   1  10  14        1.06       24.09     14.40 o 
   2  10  14       34.14       13.46     28.99 o 
 -13   0  15      452.95      410.30     42.78 o 
 -11   0  15       50.54       65.48     23.43 o 
  -9   0  15     1638.73     1578.82     70.27 o 
  -7   0  15      253.30      282.16     54.87 o 
  -5   0  15     5026.05     4918.04    157.84 o 
  -3   0  15     1710.47     1744.57     63.78 o 
  -1   0  15      223.52      247.84     32.48 o 
   1   0  15     2198.82     2224.13    113.63 o 
   3   0  15      362.50      326.64     42.71 o 
   5   0  15       22.46       61.39     27.73 o 
   7   0  15       92.03       44.19     31.40 o 
 -13   1  15        0.13       20.08     17.88 o 
 -12   1  15      612.03      575.53     35.23 o 
 -11   1  15       57.74       52.69     16.15 o 
 -10   1  15      487.68      449.93     39.68 o 
  -9   1  15       43.95       45.95     14.11 o 
  -8   1  15      152.10      175.15     41.75 o 
  -7   1  15      325.56      355.59     30.19 o 
  -6   1  15       12.35       15.46     10.78 o 
  -5   1  15      263.22      310.47     36.43 o 
  -4   1  15        1.30        5.61     12.07 o 
  -3   1  15       12.79        5.68     10.59 o 
  -2   1  15      332.20      335.64     20.77 o 
  -1   1  15      107.32      125.46     15.91 o 
   0   1  15     2251.90     2286.00     34.51 o 
   1   1  15      141.28      120.45     17.26 o 
   2   1  15       12.07        6.95     18.81 o 
   3   1  15      196.77      235.82     60.18 o 
   4   1  15      542.10      590.84     33.46 o 
   5   1  15       33.53       47.51     19.31 o 
   6   1  15      117.39      151.24     22.81 o 
   7   1  15        6.35       11.48     17.55 o 
 -13   2  15      364.12      427.50     36.84 o 
 -12   2  15      164.10      220.96     51.61 o 
 -11   2  15       57.03       63.85     20.48 o 
 -10   2  15      337.11      348.02     25.68 o 
  -9   2  15      434.84      409.83     23.37 o 
  -8   2  15       16.34        1.89     12.91 o 
  -7   2  15      199.49      153.78     18.94 o 
  -6   2  15      827.30      790.74     30.09 o 
  -5   2  15      118.31      113.62     15.47 o 
  -4   2  15      121.04      128.76     15.31 o 
  -3   2  15     1191.13     1164.70     41.95 o 
  -2   2  15      581.37      559.47     28.23 o 
  -1   2  15       41.60       26.10     12.49 o 
   0   2  15       24.60       22.34      5.08 o 
   1   2  15      931.97      995.75     16.02 o 
   2   2  15      342.75      351.78     36.02 o 
   3   2  15      815.31      801.89     46.62 o 
   4   2  15        0.36       17.28     17.40 o 
   5   2  15       10.70      -15.31     15.31 o 
   6   2  15       30.39       16.79     16.33 o 
   7   2  15      159.06      163.94     23.21 o 
 -12   3  15      311.70      394.98     32.56 o 
 -11   3  15      219.27      229.25     21.09 o 
 -10   3  15      334.73      291.85     25.48 o 
  -9   3  15        0.20       -3.85     12.91 o 
  -8   3  15       41.24       47.08     13.63 o 
  -7   3  15      791.76      811.65     28.29 o 
  -6   3  15     1169.55     1211.14     41.34 o 
  -5   3  15      257.95      277.18     26.45 o 
  -4   3  15      205.47      207.66     19.61 o 
  -3   3  15      286.61      258.97     16.35 o 
  -2   3  15     1355.02     1337.34     42.79 o 
  -1   3  15      349.62      361.04     10.80 o 
   0   3  15      840.09      881.14     27.58 o 
   1   3  15       69.52       69.71      6.80 o 
   2   3  15        3.36       -2.63      6.29 o 
   3   3  15      211.46      212.48     35.32 o 
   4   3  15      492.01      531.47     32.54 o 
   5   3  15      324.77      393.64     28.50 o 
   6   3  15      141.36      155.62     22.77 o 
   7   3  15       13.54      -10.13     18.37 o 
 -12   4  15       42.36       64.98     18.89 o 
 -11   4  15       41.33       40.13     19.33 o 
 -10   4  15      117.62      108.65     28.62 o 
  -9   4  15      384.02      343.35     29.44 o 
  -8   4  15       82.50       92.39     16.61 o 
  -7   4  15       39.04       41.01     12.91 o 
  -6   4  15       31.24       51.40     11.18 o 
  -5   4  15      648.20      670.25     23.39 o 
  -4   4  15      667.72      692.26     23.73 o 
  -3   4  15     1510.74     1540.05     40.48 o 
  -2   4  15       74.06       71.60      8.01 o 
  -1   4  15      828.42      837.26     35.92 o 
   0   4  15        0.58       -0.88      5.45 o 
   1   4  15       81.32       79.09      6.05 o 
   2   4  15      177.23      162.66     18.88 o 
   3   4  15      406.13      446.15     42.01 o 
   4   4  15       15.35       33.92     18.43 o 
   5   4  15        2.16       -6.39     17.25 o 
   6   4  15       55.92       52.19     18.32 o 
   7   4  15      148.40      114.32     22.86 o 
 -12   5  15      126.27      147.96     21.34 o 
 -11   5  15      244.36      212.26     37.10 o 
 -10   5  15      229.50      244.61     19.05 o 
  -9   5  15        0.73       -9.62     12.17 o 
  -8   5  15        2.30        8.80     13.97 o 
  -7   5  15      362.26      336.26     21.81 o 
  -6   5  15      552.99      600.38     25.11 o 
  -5   5  15      307.34      274.86     18.53 o 
  -4   5  15       42.42       52.36      9.01 o 
  -3   5  15       34.79       24.96      8.63 o 
  -2   5  15      250.15      267.06     12.74 o 
  -1   5  15      347.76      355.84     15.26 o 
   0   5  15       95.21      102.04     12.81 o 
   1   5  15       46.62       38.12      7.59 o 
   2   5  15       62.02       57.09      8.81 o 
   3   5  15       61.83      150.28     52.56 o 
   4   5  15      280.56      323.36     25.73 o 
   5   5  15      373.72      350.80     32.92 o 
   6   5  15       39.06       15.79     20.96 o 
 -11   6  15        0.02        4.54     11.93 o 
 -10   6  15      216.84      206.39     23.58 o 
  -9   6  15       99.06       98.92     20.58 o 
  -8   6  15      349.60      328.16     20.22 o 
  -7   6  15       25.48       21.84     11.23 o 
  -6   6  15       90.69      118.86     15.45 o 
  -5   6  15        9.50       25.42      9.99 o 
  -4   6  15      420.48      440.79     19.71 o 
  -3   6  15      192.26      184.30     13.16 o 
  -2   6  15      609.35      591.81     19.76 o 
  -1   6  15        9.10       -0.26      7.14 o 
   0   6  15      169.06      137.61     12.46 o 
   1   6  15      578.68      607.61     23.25 o 
   2   6  15      217.28      188.21     13.50 o 
   3   6  15        0.30       14.92     15.01 o 
   4   6  15        9.17       13.10     15.91 o 
   5   6  15       11.78       18.44     15.12 o 
 -10   7  15       32.77       15.55     10.45 o 
  -9   7  15       33.24       30.16     13.37 o 
  -8   7  15       12.09        9.70     10.09 o 
  -7   7  15      562.46      639.11     21.14 o 
  -6   7  15       17.59       18.97     10.91 o 
  -5   7  15      223.36      236.67     14.36 o 
  -4   7  15        4.18       12.76     10.35 o 
  -3   7  15       15.31       11.16      9.74 o 
  -2   7  15       16.47       22.57     11.12 o 
  -1   7  15      634.29      628.81     23.75 o 
   0   7  15       35.00       33.05      7.82 o 
   1   7  15      125.81      130.09     11.99 o 
   2   7  15       50.87       44.98      9.75 o 
   3   7  15      116.49       70.73     15.91 o 
   4   7  15       53.67       23.96     14.92 o 
   5   7  15       64.65       47.01     18.90 o 
  -9   8  15        1.91      -10.42     15.73 o 
  -8   8  15      311.06      353.83     71.24 o 
  -7   8  15        4.84       14.85     17.73 o 
  -6   8  15        0.47       -8.34      8.34 o 
  -5   8  15       42.39       42.89     12.58 o 
  -4   8  15      331.52      356.92     18.63 o 
  -3   8  15       14.37       20.39      9.94 o 
  -2   8  15      332.26      342.94     16.79 o 
  -1   8  15        0.71       -0.24      6.81 o 
   0   8  15       27.59       30.49      8.11 o 
   1   8  15        9.81        6.54      8.27 o 
   2   8  15      425.64      381.49     41.60 o 
   3   8  15       41.49       47.94     15.63 o 
   4   8  15        5.19       20.99     29.38 o 
  -8   9  15       59.29       85.76     21.16 o 
  -7   9  15      174.24      168.12     26.28 o 
  -6   9  15       35.05       21.47     15.77 o 
  -5   9  15      277.49      297.57     24.86 o 
  -4   9  15       16.16       19.15     13.69 o 
  -3   9  15        1.33       28.13     21.27 o 
  -2   9  15        1.18       -3.97      8.91 o 
  -1   9  15      252.27      205.53     14.63 o 
   0   9  15       21.91       27.02     10.38 o 
   1   9  15       84.03       49.57      9.83 o 
   2   9  15        7.08       17.11     10.73 o 
  -5  10  15        4.22       -4.26     12.92 o 
  -4  10  15      335.72      386.88     46.79 o 
  -3  10  15       55.49       27.22     13.32 o 
  -2  10  15       30.82       20.82     12.05 o 
  -1  10  15        8.60        1.23     11.10 o 
   0  10  15       10.35      -11.15     11.15 o 
 -12   0  16        8.87        9.46     20.77 o 
 -10   0  16     1275.30     1294.76     64.04 o 
  -8   0  16      509.54      496.29     80.76 o 
  -6   0  16      174.73      211.45     34.55 o 
  -4   0  16       19.17       27.46     20.01 o 
  -2   0  16      614.42      619.00     49.70 o 
   0   0  16     2016.97     2010.48     77.04 o 
   2   0  16      418.89      355.63     46.07 o 
   4   0  16      146.52      179.37     40.38 o 
   6   0  16      101.64      102.40     28.81 o 
 -12   1  16       39.92       58.54     21.85 o 
 -11   1  16      432.77      434.44     33.32 o 
 -10   1  16        1.28       17.55     16.71 o 
  -9   1  16       70.15       73.07     18.33 o 
  -8   1  16       18.02       12.93     13.41 o 
  -7   1  16      999.06      971.09     33.88 o 
  -6   1  16       43.67       47.29     13.97 o 
  -5   1  16       49.95       47.11     13.62 o 
  -4   1  16      306.85      307.06     20.09 o 
  -3   1  16      529.95      592.70     24.37 o 
  -2   1  16       54.73       36.84     12.01 o 
  -1   1  16     1407.48     1409.02     44.21 o 
   0   1  16      225.26      218.41     15.45 o 
   1   1  16        0.53       15.98     16.79 o 
   2   1  16      329.57      455.91     42.85 o 
   3   1  16      871.91      904.64     51.67 o 
   4   1  16       83.55       71.33     19.22 o 
   5   1  16        1.47       -2.73     13.81 o 
   6   1  16        3.21       20.96     20.10 o 
   7   1  16        2.54       41.14     20.72 o 
 -12   2  16        1.14       18.70     16.64 o 
 -11   2  16       14.26       12.24     16.38 o 
 -10   2  16      430.15      432.51     28.06 o 
  -9   2  16       18.41        6.83     16.70 o 
  -8   2  16     1272.23     1243.97     43.18 o 
  -7   2  16        0.26       12.46     11.38 o 
  -6   2  16      472.93      459.14     22.23 o 
  -5   2  16        7.60        5.92     10.24 o 
  -4   2  16       10.56        8.67     10.41 o 
  -3   2  16     1383.05     1336.03     52.71 o 
  -2   2  16      139.61      139.24     16.13 o 
  -1   2  16       12.31       16.94      7.18 o 
   0   2  16      814.75      843.33     18.09 o 
   1   2  16      342.75      330.58     30.27 o 
   2   2  16      604.24      600.83     55.65 o 
   3   2  16        2.45       34.02     22.52 o 
   4   2  16       37.59       37.32     19.79 o 
   5   2  16        3.10       20.30     15.14 o 
   6   2  16      297.24      346.79     28.39 o 
 -12   3  16       57.94       35.55     19.93 o 
 -11   3  16      334.61      255.24     44.31 o 
 -10   3  16        6.30       13.96     14.55 o 
  -9   3  16        1.42       10.76     12.87 o 
  -8   3  16      202.96      245.40     19.98 o 
  -7   3  16      303.13      313.64     28.52 o 
  -6   3  16      136.62      161.55     15.60 o 
  -5   3  16      329.34      342.16     19.28 o 
  -4   3  16      603.46      544.87     25.38 o 
  -3   3  16       34.84       32.74     10.96 o 
  -2   3  16      238.45      238.45     12.87 o 
  -1   3  16      175.96      202.13     26.22 o 
   0   3  16      221.57      220.89     30.01 o 
   1   3  16        2.93        0.73      3.96 o 
   2   3  16      201.35      240.17     39.99 o 
   3   3  16      990.70     1107.68     46.62 o 
   4   3  16      438.98      445.63     35.91 o 
   5   3  16      197.91      181.38     21.90 o 
   6   3  16        0.99        2.59     15.48 o 
 -12   4  16        2.95        4.53     17.07 o 
 -11   4  16        2.95       11.00     13.19 o 
 -10   4  16      415.65      437.62     26.08 o 
  -9   4  16      457.44      450.78     28.94 o 
  -8   4  16      324.50      347.43     27.97 o 
  -7   4  16       89.71       95.86     13.82 o 
  -6   4  16      214.75      220.36     22.15 o 
  -5   4  16      729.41      706.14     30.80 o 
  -4   4  16      275.56      266.80     20.86 o 
  -3   4  16       72.34       80.53      9.20 o 
  -2   4  16        8.16       -0.54      6.23 o 
  -1   4  16      269.94      317.00     16.51 o 
   0   4  16      186.98      177.48      8.65 o 
   1   4  16      398.02      344.29     15.04 o 
   2   4  16      359.39      319.62     19.87 o 
   3   4  16       79.07       88.29     20.74 o 
   4   4  16        0.54       -7.68     25.53 o 
   5   4  16      161.21      164.89     21.15 o 
   6   4  16      151.28      188.38     25.29 o 
 -11   5  16       74.03       61.60     15.32 o 
 -10   5  16        0.50       15.66     16.89 o 
  -9   5  16        0.12      -12.23     12.23 o 
  -8   5  16      374.72      370.19     20.33 o 
  -7   5  16      298.46      314.82     20.87 o 
  -6   5  16      574.91      562.65     22.90 o 
  -5   5  16      134.25      130.48     18.39 o 
  -4   5  16      303.37      332.99     20.28 o 
  -3   5  16        7.35        5.39      7.60 o 
  -2   5  16      402.53      405.23     27.42 o 
  -1   5  16       72.22       55.24     10.86 o 
   0   5  16      192.40      190.53     20.19 o 
   1   5  16        8.96       16.16     10.99 o 
   2   5  16       52.99       41.07     12.08 o 
   3   5  16      365.99      378.65     27.16 o 
   4   5  16      149.58      161.42     33.78 o 
   5   5  16       62.14       59.59     16.94 o 
 -11   6  16       13.79       10.00     19.65 o 
 -10   6  16      159.07      169.18     25.58 o 
  -9   6  16      494.41      514.44     31.20 o 
  -8   6  16        2.29        0.59     10.13 o 
  -7   6  16       28.40       12.79     12.80 o 
  -6   6  16       15.74       18.90     10.54 o 
  -5   6  16      379.69      357.12     18.06 o 
  -4   6  16       24.82       37.96      9.66 o 
  -3   6  16       91.01       89.41     16.27 o 
  -2   6  16      123.88      101.19     13.52 o 
  -1   6  16        1.50        1.09      9.06 o 
   0   6  16      427.96      399.67     16.04 o 
   1   6  16      195.68      207.24     14.23 o 
   2   6  16        5.83       17.07     10.65 o 
   3   6  16       51.61       49.94     16.77 o 
   4   6  16        1.37        5.42     16.14 o 
   5   6  16      121.77      104.68     20.42 o 
 -10   7  16       18.30       14.37     15.22 o 
  -9   7  16        0.14        8.81     10.94 o 
  -8   7  16      443.44      442.51     21.97 o 
  -7   7  16       20.10       12.82     10.32 o 
  -6   7  16      147.59      126.25     14.28 o 
  -5   7  16       22.79       20.21      8.46 o 
  -4   7  16       54.40       49.53     10.80 o 
  -3   7  16       24.66       36.70     10.68 o 
  -2   7  16      736.11      777.66     25.33 o 
  -1   7  16       46.71       34.11      8.17 o 
   0   7  16       44.45       31.60     10.11 o 
   1   7  16       44.91       31.90     10.59 o 
   2   7  16       16.06       14.32      9.90 o 
   3   7  16       24.00       21.01     14.25 o 
   4   7  16       61.31       36.53     18.90 o 
  -8   8  16       17.93       -4.30     14.67 o 
  -7   8  16        7.05        1.63     14.89 o 
  -6   8  16       16.10       14.47     14.39 o 
  -5   8  16      274.80      227.46     16.30 o 
  -4   8  16        0.38        8.01      9.05 o 
  -3   8  16      388.57      384.04     21.45 o 
  -2   8  16        7.38       10.53      8.04 o 
  -1   8  16      136.24      144.84     19.31 o 
   0   8  16        0.54        9.75      7.93 o 
   1   8  16      179.19      140.58     12.30 o 
   2   8  16       13.59       20.26     16.52 o 
   3   8  16        0.87       17.61     13.82 o 
  -7   9  16        1.03       11.22     16.66 o 
  -6   9  16      165.27      177.23     22.60 o 
  -5   9  16        7.41      -11.13     14.86 o 
  -4   9  16        2.68      -13.41     13.41 o 
  -3   9  16        1.17      -13.75     13.75 o 
  -2   9  16      282.85      273.80     35.54 o 
  -1   9  16       25.82       19.59      8.38 o 
   0   9  16       27.86       45.82     17.23 o 
   1   9  16        0.20        8.40      7.87 o 
 -11   0  17     1245.09     1194.28     66.70 o 
  -9   0  17      367.52      382.39     63.28 o 
  -7   0  17        8.79       22.47     18.48 o 
  -5   0  17      587.25      543.58     44.01 o 
  -3   0  17        0.75       -0.18     14.90 o 
  -1   0  17      921.98      941.51     56.94 o 
   1   0  17      388.02      384.88     48.14 o 
   3   0  17       31.90       47.88     31.84 o 
   5   0  17      654.60      676.26     69.11 o 
 -12   1  17      578.84      557.62     49.75 o 
 -11   1  17       36.07       54.07     21.91 o 
 -10   1  17       99.39      118.13     20.61 o 
  -9   1  17       38.04       50.94     15.46 o 
  -8   1  17     1175.63     1111.24     43.37 o 
  -7   1  17       33.71       25.31     12.89 o 
  -6   1  17      149.87      126.11     17.64 o 
  -5   1  17        0.23       10.72     14.01 o 
  -4   1  17      290.11      289.30     22.99 o 
  -3   1  17       63.69       74.41     16.71 o 
  -2   1  17      836.87      739.06     32.03 o 
  -1   1  17       69.87       73.48     15.82 o 
   0   1  17        6.34        3.87      5.69 o 
   1   1  17       76.27       61.22     25.44 o 
   2   1  17      505.06      378.81     36.19 o 
   3   1  17        0.68       -4.40     19.93 o 
   4   1  17      157.42      154.66     24.19 o 
   5   1  17       80.99       64.13     18.37 o 
   6   1  17      278.07      334.32     35.13 o 
 -12   2  17        4.81       18.69     19.56 o 
 -11   2  17      774.00      819.28     38.01 o 
 -10   2  17      166.26      174.53     24.42 o 
  -9   2  17      455.72      448.37     29.16 o 
  -8   2  17        5.19        8.23     12.26 o 
  -7   2  17       47.26       38.80     14.30 o 
  -6   2  17      121.30      113.09     16.40 o 
  -5   2  17      402.67      448.43     42.07 o 
  -4   2  17      866.50      874.52     31.18 o 
  -3   2  17      144.73      148.27     15.68 o 
  -2   2  17        1.79      -14.36     15.73 o 
  -1   2  17      123.14      122.75     10.66 o 
   0   2  17       96.94       98.82     12.69 o 
   1   2  17      625.40      637.06     24.44 o 
   2   2  17        1.02      -19.83     19.83 o 
   3   2  17       28.57        0.76     31.97 o 
   4   2  17       21.37       45.16     19.22 o 
   5   2  17      320.25      341.18     33.84 o 
   6   2  17        0.22       48.99     24.58 o 
 -12   3  17      128.61      110.63     19.66 o 
 -11   3  17       94.22       84.78     17.87 o 
 -10   3  17       17.87       31.41     15.47 o 
  -9   3  17      162.56      147.53     20.21 o 
  -8   3  17      665.28      699.04     33.35 o 
  -7   3  17      145.32      147.14     17.76 o 
  -6   3  17      268.25      295.47     21.15 o 
  -5   3  17        0.06       -0.89     10.41 o 
  -4   3  17       95.05       97.30     14.21 o 
  -3   3  17      173.20      183.28     18.18 o 
  -2   3  17       19.76       19.36      6.96 o 
  -1   3  17       10.08        9.74      6.00 o 
   0   3  17       10.56       10.72      5.63 o 
   1   3  17       31.63       11.05     11.66 o 
   2   3  17      180.48      207.19     28.32 o 
   3   3  17      312.19      347.09     32.35 o 
   4   3  17      481.25      505.29     39.66 o 
   5   3  17       15.02       21.84     17.59 o 
 -11   4  17      347.03      320.09     29.98 o 
 -10   4  17      167.09      121.60     25.81 o 
  -9   4  17      230.43      226.21     38.07 o 
  -8   4  17       10.27       22.97     14.08 o 
  -7   4  17      119.85      155.24     38.29 o 
  -6   4  17      870.31      917.10     43.60 o 
  -5   4  17      277.75      292.10     20.29 o 
  -4   4  17      129.59      178.03     27.03 o 
  -3   4  17      158.88      195.70     14.19 o 
  -2   4  17        0.26       -1.73      8.67 o 
  -1   4  17       71.33       81.93      8.30 o 
   0   4  17      230.76      221.28     11.03 o 
   1   4  17      232.02      211.39     19.05 o 
   2   4  17      201.15      280.30     24.38 o 
   3   4  17       10.45       44.16     29.71 o 
   4   4  17      239.07      208.63     28.98 o 
   5   4  17       58.20       45.26     24.54 o 
 -11   5  17       26.34       31.27     18.68 o 
 -10   5  17       16.88       71.99     23.58 o 
  -9   5  17      103.14       69.75     14.51 o 
  -8   5  17      255.10      245.72     24.05 o 
  -7   5  17      574.88      539.63     24.29 o 
  -6   5  17       91.99       77.02     14.14 o 
  -5   5  17       89.41       78.19     11.21 o 
  -4   5  17        1.60        3.27      8.46 o 
  -3   5  17      249.74      246.18     15.26 o 
  -2   5  17       12.56        3.69      8.08 o 
  -1   5  17      389.12      355.51     19.19 o 
   0   5  17        4.65        6.21      7.40 o 
   1   5  17       34.33       21.75      7.56 o 
   2   5  17      144.28      144.48     22.51 o 
   3   5  17      206.35      182.29     25.73 o 
   4   5  17      212.67      241.76     44.41 o 
 -10   6  17       95.92       53.73     13.78 o 
  -9   6  17       95.60       77.87     17.60 o 
  -8   6  17        3.08      -12.97     17.82 o 
  -7   6  17       15.66       26.73     10.29 o 
  -6   6  17      162.69      146.47     14.37 o 
  -5   6  17      158.77      192.75     13.87 o 
  -4   6  17      288.77      275.93     15.21 o 
  -3   6  17       11.64       11.86      9.47 o 
  -2   6  17        7.22       -4.15      9.89 o 
  -1   6  17       96.33       86.48     10.09 o 
   0   6  17      168.02      140.43     11.46 o 
   1   6  17       20.76       15.88      9.35 o 
   2   6  17      148.30      169.99     20.38 o 
   3   6  17        0.44       -7.64     18.41 o 
   4   6  17      123.73       74.95     19.80 o 
  -9   7  17      234.33      204.61     18.78 o 
  -8   7  17       11.56       -0.96     10.34 o 
  -7   7  17      121.18       87.30     11.64 o 
  -6   7  17      162.81      184.62     14.85 o 
  -5   7  17       12.34       20.10     10.19 o 
  -4   7  17        1.11       11.76     10.22 o 
  -3   7  17      439.87      404.81     23.14 o 
  -2   7  17       13.85       17.29      8.94 o 
  -1   7  17      214.77      208.54     22.54 o 
   0   7  17        0.00       -2.33      8.12 o 
   1   7  17        2.37        1.02     10.50 o 
   2   7  17        9.90      -13.91     15.96 o 
   3   7  17       91.22       50.73     16.92 o 
  -8   8  17        2.59      -21.86     21.86 o 
  -7   8  17        0.37        7.31     16.03 o 
  -6   8  17      140.79      159.36     19.76 o 
  -5   8  17        8.55       28.84     12.35 o 
  -4   8  17      284.12      260.17     33.95 o 
  -3   8  17        0.95       -3.30      9.67 o 
  -2   8  17       26.59       26.45      9.69 o 
  -1   8  17       15.06       -8.76      9.55 o 
   0   8  17      292.04      314.54     17.46 o 
   1   8  17        0.44       15.65     10.60 o 
  -5   9  17       57.08      157.24     52.60 o 
  -4   9  17        2.03        9.06     14.73 o 
  -3   9  17      241.02      256.25     20.18 o 
  -2   9  17        6.24       -4.32     11.04 o 
  -1   9  17      147.71      125.45     24.22 o 
 -12   0  18      275.63      219.93     68.46 o 
 -10   0  18      812.18      799.64     64.89 o 
  -8   0  18      299.54      308.80     33.03 o 
  -6   0  18     1872.62     1878.76    118.77 o 
  -4   0  18        6.25       -5.75     16.82 o 
  -2   0  18      610.70      612.82     48.53 o 
   0   0  18      391.39      428.35     20.81 o 
   2   0  18        5.97        5.69     27.18 o 
   4   0  18      345.17      353.34     39.62 o 
 -12   1  18       10.11       16.54     17.41 o 
 -11   1  18        5.44       13.27     15.31 o 
 -10   1  18       71.59       75.15     17.98 o 
  -9   1  18     1088.62     1078.39     41.70 o 
  -8   1  18        0.10       11.61     16.70 o 
  -7   1  18      466.31      487.98     26.97 o 
  -6   1  18       11.28       -3.42     12.96 o 
  -5   1  18      570.60      542.47     32.73 o 
  -4   1  18       22.57       37.00     14.63 o 
  -3   1  18      834.74      774.92     34.25 o 
  -2   1  18       11.67       17.17     14.09 o 
  -1   1  18       80.41       92.34      9.05 o 
   0   1  18       58.09       40.27      6.06 o 
   1   1  18      312.67      259.70     43.10 o 
   2   1  18        1.15       10.15     19.39 o 
   3   1  18      108.64       61.40     30.27 o 
   4   1  18       38.77       69.77     24.60 o 
   5   1  18      108.58      122.47     22.12 o 
 -11   2  18      130.91      115.08     25.60 o 
 -10   2  18      720.19      782.23     40.43 o 
  -9   2  18        0.20       -7.64     13.33 o 
  -8   2  18      283.44      289.55     27.67 o 
  -7   2  18      215.50      227.68     20.28 o 
  -6   2  18     1300.01     1296.96     66.31 o 
  -5   2  18        0.46       -8.12     13.25 o 
  -4   2  18       29.41       31.46     13.10 o 
  -3   2  18       18.49       14.68     12.28 o 
  -2   2  18        2.54       17.78     12.68 o 
  -1   2  18        0.50        0.75      7.23 o 
   0   2  18      828.64      821.12     33.14 o 
   1   2  18       26.92       19.15     19.48 o 
   2   2  18       31.16       26.10     35.65 o 
   3   2  18        2.50       14.11     20.57 o 
   4   2  18      238.09      227.88     47.58 o 
   5   2  18       24.38       25.09     17.36 o 
 -11   3  18       64.21       54.28     17.04 o 
 -10   3  18       89.50       69.03     23.01 o 
  -9   3  18      575.74      588.49     33.77 o 
  -8   3  18      120.89      126.22     18.55 o 
  -7   3  18      386.23      425.09     24.70 o 
  -6   3  18        5.02       -0.73     11.20 o 
  -5   3  18      334.01      356.58     24.74 o 
  -4   3  18       14.18       13.13     12.10 o 
  -3   3  18       43.87       46.93     13.51 o 
  -2   3  18        4.43       15.21      9.14 o 
  -1   3  18       29.57       23.63     10.49 o 
   0   3  18        0.32       -0.69      5.76 o 
   1   3  18      193.66      214.47     34.10 o 
   2   3  18      224.30      291.84     41.15 o 
   3   3  18      202.68      239.64     48.19 o 
   4   3  18        8.81       18.24     18.07 o 
 -11   4  18       52.44       49.64     18.08 o 
 -10   4  18      206.29      251.00     42.79 o 
  -9   4  18       65.40       77.87     16.03 o 
  -8   4  18       14.37       20.44     18.01 o 
  -7   4  18      605.79      551.84     39.85 o 
  -6   4  18      427.91      502.03     27.66 o 
  -5   4  18      160.00      203.15     20.06 o 
  -4   4  18       44.51       21.13     10.95 o 
  -3   4  18        6.01       10.49     10.26 o 
  -2   4  18       41.97       34.20      8.05 o 
  -1   4  18      322.07      317.91     14.15 o 
   0   4  18      205.72      165.20     12.25 o 
   1   4  18      101.38       70.02     24.98 o 
   2   4  18        5.04      -13.44     23.06 o 
   3   4  18       53.84       37.02     17.92 o 
   4   4  18      164.82      165.86     28.96 o 
 -10   5  18       33.63       47.96     16.77 o 
  -9   5  18      100.25       63.17     22.76 o 
  -8   5  18      310.48      269.33     26.43 o 
  -7   5  18      133.14      128.20     19.76 o 
  -6   5  18       35.28       12.04     13.38 o 
  -5   5  18       12.30       16.16      9.74 o 
  -4   5  18      359.68      397.29     24.69 o 
  -3   5  18       48.74       44.23     10.68 o 
  -2   5  18      278.19      257.60     14.62 o 
  -1   5  18        5.84       23.48      8.07 o 
   0   5  18        9.08        1.36      6.55 o 
   1   5  18       32.94       -7.24     42.97 o 
   2   5  18      178.21      134.72     38.71 o 
   3   5  18      184.49      196.61     24.59 o 
  -9   6  18        5.42       18.51     14.64 o 
  -8   6  18        1.35       -0.46     17.93 o 
  -7   6  18      346.14      431.85     37.70 o 
  -6   6  18      244.36      230.47     15.03 o 
  -5   6  18      346.90      351.80     19.06 o 
  -4   6  18       91.97      102.59     11.98 o 
  -3   6  18       77.76       58.93     11.54 o 
  -2   6  18        1.18       10.05     11.39 o 
  -1   6  18      466.63      434.67     20.41 o 
   0   6  18       14.02       10.52      7.48 o 
   1   6  18      105.23       80.85     24.41 o 
   2   6  18        0.02        6.07     19.24 o 
  -8   7  18      150.15       86.16     15.72 o 
  -7   7  18       14.85        6.42     13.01 o 
  -6   7  18        4.94       -0.86      9.61 o 
  -5   7  18        2.93        6.28     10.36 o 
  -4   7  18      580.36      591.47     27.04 o 
  -3   7  18       49.34       53.52     13.28 o 
  -2   7  18      268.93      211.26     18.03 o 
  -1   7  18        4.43        9.64      9.21 o 
   0   7  18       30.93       24.07      8.35 o 
   1   7  18        0.98        7.98     15.44 o 
  -6   8  18       24.06       18.98     15.76 o 
  -5   8  18       64.90       44.30     12.07 o 
  -4   8  18        0.02       -2.14     10.70 o 
  -3   8  18       11.10       29.32     15.19 o 
  -2   8  18        7.02       17.84      9.34 o 
  -1   8  18      298.12      277.86     29.07 o 
   0   8  18        0.00       10.62      9.72 o 
 -11   0  19       94.23       52.13     35.72 o 
  -9   0  19      242.92      310.12     41.80 o 
  -7   0  19      689.15      754.62     58.11 o 
  -5   0  19      384.95      421.91     44.63 o 
  -3   0  19      240.77      250.35     29.89 o 
  -1   0  19      275.75      309.37     41.86 o 
   1   0  19      166.28      215.86     44.00 o 
   3   0  19      338.84      397.56     58.75 o 
 -11   1  19       44.78       37.45     18.67 o 
 -10   1  19      534.51      501.87     31.63 o 
  -9   1  19        0.15       -7.17     15.27 o 
  -8   1  19      182.70      189.75     20.98 o 
  -7   1  19        4.40        1.80     19.99 o 
  -6   1  19      139.47      153.70     29.78 o 
  -5   1  19      116.70      126.18     25.27 o 
  -4   1  19     1249.55     1227.86     50.95 o 
  -3   1  19        1.11       15.48     16.04 o 
  -2   1  19       30.14       49.33     18.42 o 
  -1   1  19      103.79       99.48     14.56 o 
   0   1  19       25.13       45.97     21.03 o 
   1   1  19        7.82       44.08     22.66 o 
   2   1  19      204.24      178.71     77.26 o 
   3   1  19       12.27        8.90     25.64 o 
   4   1  19        1.53       -4.99     20.74 o 
 -11   2  19       93.18       77.41     19.51 o 
 -10   2  19        6.60       12.82     14.85 o 
  -9   2  19       74.41       79.03     18.97 o 
  -8   2  19       14.08       17.80     14.39 o 
  -7   2  19      989.60      967.06     38.43 o 
  -6   2  19      159.75      183.73     23.67 o 
  -5   2  19       49.19       52.56     18.67 o 
  -4   2  19      299.70      372.98     26.64 o 
  -3   2  19      450.28      476.45     26.73 o 
  -2   2  19       61.06       55.67     13.70 o 
  -1   2  19      264.53      291.31     12.44 o 
   0   2  19        0.19       -2.46     15.24 o 
   1   2  19        2.72        3.11     31.69 o 
   2   2  19       12.63       24.86     39.47 o 
   3   2  19      193.33      273.38     33.26 o 
   4   2  19       43.59       39.64     24.03 o 
 -10   3  19      491.36      474.56     33.46 o 
  -9   3  19      185.56      198.73     21.44 o 
  -8   3  19      148.16      140.75     21.33 o 
  -7   3  19        8.46       24.44     15.68 o 
  -6   3  19      323.73      351.43     24.99 o 
  -5   3  19      223.23      215.80     22.04 o 
  -4   3  19      685.18      678.85     38.69 o 
  -3   3  19        0.59       19.92     10.35 o 
  -2   3  19        4.34        6.75      6.67 o 
  -1   3  19       58.08       49.56      7.01 o 
   0   3  19      104.43      108.94     23.77 o 
   1   3  19       75.10       41.45     26.88 o 
   2   3  19      195.93      192.01     48.14 o 
   3   3  19       46.70       40.42     19.71 o 
 -10   4  19        2.30       16.59     14.46 o 
  -9   4  19        0.56       22.72     16.37 o 
  -8   4  19      185.10      180.79     22.39 o 
  -7   4  19      624.83      669.97     30.94 o 
  -6   4  19      201.63      219.46     20.64 o 
  -5   4  19      114.83      103.83     16.02 o 
  -4   4  19       13.07       14.28     10.79 o 
  -3   4  19      490.88      542.25     35.81 o 
  -2   4  19      134.19      125.92     15.44 o 
  -1   4  19       48.09       25.85      8.43 o 
   0   4  19       85.03      116.63     25.14 o 
   1   4  19        7.76       37.63     27.57 o 
   2   4  19       46.01       86.91     27.28 o 
   3   4  19      159.86      158.51     24.71 o 
  -9   5  19      258.71      261.82     23.13 o 
  -8   5  19       50.19       21.81     14.02 o 
  -7   5  19       11.35       -7.68     13.17 o 
  -6   5  19       17.09       26.50     13.75 o 
  -5   5  19      281.36      285.93     19.16 o 
  -4   5  19      293.35      285.55     23.51 o 
  -3   5  19       15.30        2.85      9.03 o 
  -2   5  19        8.73       16.67     10.40 o 
  -1   5  19        0.29        6.97      6.90 o 
   0   5  19       41.75       38.20     24.72 o 
   1   5  19      151.27      127.61     20.98 o 
   2   5  19       54.05       46.75     21.46 o 
  -8   6  19      163.97      117.40     17.13 o 
  -7   6  19       34.71       25.89     11.66 o 
  -6   6  19      338.29      363.83     19.83 o 
  -5   6  19      170.28      188.77     20.08 o 
  -4   6  19       71.95       78.48     12.54 o 
  -3   6  19        0.45       -1.49     15.06 o 
  -2   6  19      152.59      136.13     14.80 o 
  -1   6  19       64.63       46.99     11.82 o 
   0   6  19      201.39      207.31     20.24 o 
   1   6  19        8.30        4.67     15.96 o 
  -7   7  19        1.54       -6.31     10.17 o 
  -6   7  19        2.04        5.99     11.30 o 
  -5   7  19      399.37      373.76     30.00 o 
  -4   7  19       37.89       26.32     12.48 o 
  -3   7  19      234.50      209.74     18.64 o 
  -2   7  19        1.57        1.02     11.52 o 
  -1   7  19        5.93       26.90     12.29 o 
   0   7  19       37.91       65.83     12.57 o 
 -10   0  20        1.33        3.09     26.24 o 
  -8   0  20      831.31      779.65     64.61 o 
  -6   0  20       45.46       24.33     50.47 o 
  -4   0  20      621.67      705.41     58.09 o 
  -2   0  20      246.23      218.70     38.72 o 
   0   0  20       25.38       -1.29     26.92 o 
   2   0  20      142.93      142.87     73.25 o 
 -10   1  20       54.04       34.90     20.36 o 
  -9   1  20      141.42      127.15     25.31 o 
  -8   1  20       25.44       -5.77     17.73 o 
  -7   1  20      268.05      241.48     48.12 o 
  -6   1  20       17.50       11.85     16.94 o 
  -5   1  20     1076.90     1117.66     60.08 o 
  -4   1  20        2.00       22.00     17.11 o 
  -3   1  20       81.11       94.63     21.74 o 
  -2   1  20        6.35       10.80     17.59 o 
  -1   1  20      249.77      210.68     24.97 o 
   0   1  20        7.66        9.09     20.25 o 
   1   1  20      143.67      150.03     36.05 o 
   2   1  20        3.33       -4.91     28.60 o 
   3   1  20        0.17       20.82     24.02 o 
 -10   2  20       10.35        4.37     17.44 o 
  -9   2  20       33.42       33.36     17.64 o 
  -8   2  20      451.83      458.23     30.96 o 
  -7   2  20        6.09       30.51     19.37 o 
  -6   2  20      151.16      162.98     23.70 o 
  -5   2  20        8.91        9.17     15.31 o 
  -4   2  20      509.82      564.18     30.26 o 
  -3   2  20      150.16      187.12     20.65 o 
  -2   2  20      333.09      320.37     25.35 o 
  -1   2  20        1.72       -3.23     20.95 o 
   0   2  20        1.67      -10.73     19.16 o 
   1   2  20       18.93       10.93     71.18 o 
   2   2  20       99.25       91.66     60.18 o 
   3   2  20       43.94       47.60     23.93 o 
 -10   3  20      142.30      143.83     30.59 o 
  -9   3  20      109.14      108.43     21.92 o 
  -8   3  20       13.32       37.66     16.74 o 
  -7   3  20      113.24      123.10     18.68 o 
  -6   3  20       78.95       86.41     17.18 o 
  -5   3  20      287.50      293.60     37.89 o 
  -4   3  20        5.02       30.75     19.04 o 
  -3   3  20       75.19       91.80     11.13 o 
  -2   3  20       90.75       46.99     11.53 o 
  -1   3  20      180.58      169.79     47.22 o 
   0   3  20       88.25       73.91     33.47 o 
   1   3  20      143.77       89.64     26.75 o 
   2   3  20       35.17       25.30     37.53 o 
  -9   4  20      338.00      325.61     37.40 o 
  -8   4  20      212.34      193.08     25.44 o 
  -7   4  20       46.83       34.29     16.68 o 
  -6   4  20       35.52       28.48     16.08 o 
  -5   4  20       40.44       44.89     14.97 o 
  -4   4  20      230.43      209.15     15.47 o 
  -3   4  20       93.54       95.24     11.68 o 
  -2   4  20      191.59      212.02     20.51 o 
  -1   4  20       10.56        1.70     12.75 o 
   0   4  20       11.75        9.24     16.79 o 
   1   4  20        9.07      -25.72     25.72 o 
   2   4  20      195.88      222.13     41.19 o 
  -8   5  20        3.24       11.93     16.38 o 
  -7   5  20      106.41      146.48     29.51 o 
  -6   5  20      352.53      335.18     20.89 o 
  -5   5  20      127.06       96.98     14.11 o 
  -4   5  20       43.63       55.80     11.13 o 
  -3   5  20        0.04        7.52     10.50 o 
  -2   5  20       17.83       27.39     11.38 o 
  -1   5  20      149.26      110.82     18.75 o 
   0   5  20      325.33      397.44     35.60 o 
   1   5  20       41.88       30.53     18.98 o 
  -7   6  20      301.87      308.65     19.54 o 
  -6   6  20       42.14       39.93     12.18 o 
  -5   6  20       39.92       31.44     12.82 o 
  -4   6  20       41.43       38.31     11.67 o 
  -3   6  20      177.83      173.03     19.14 o 
  -2   6  20       31.23       13.81     12.67 o 
  -1   6  20       48.42       19.89     11.40 o 
  -9   0  21       58.06      -12.21     45.94 o 
  -7   0  21      137.15       85.79     32.46 o 
  -5   0  21      273.62      264.96     43.03 o 
  -3   0  21      368.66      356.14     64.25 o 
  -1   0  21      100.33      103.29     28.34 o 
   1   0  21       48.36       33.13     59.79 o 
  -9   1  21       22.07       37.52     21.56 o 
  -8   1  21       96.16      104.56     24.35 o 
  -7   1  21       54.02       58.95     24.98 o 
  -6   1  21      401.75      358.38     33.52 o 
  -5   1  21        7.70        5.94     19.45 o 
  -4   1  21       70.76       46.29     20.62 o 
  -3   1  21       23.65       37.83     18.46 o 
  -2   1  21      210.87      148.35     24.08 o 
  -1   1  21       31.55       22.82     18.82 o 
   0   1  21       67.23       83.72     33.30 o 
   1   1  21        6.24        7.67     23.29 o 
  -9   2  21       35.39        0.89     19.90 o 
  -8   2  21       37.47       29.89     20.41 o 
  -7   2  21      106.81       91.78     24.03 o 
  -6   2  21        3.79        0.26     16.84 o 
  -5   2  21      260.65      265.40     30.45 o 
  -4   2  21      113.87      129.55     24.99 o 
  -3   2  21      499.51      452.97     41.21 o 
  -2   2  21       87.03       66.78     13.90 o 
  -1   2  21        6.47      -20.39     24.33 o 
   0   2  21        6.13      -15.10     21.89 o 
   1   2  21      100.07      125.93     30.93 o 
  -8   3  21       47.23       44.32     16.74 o 
  -7   3  21      104.51       95.16     21.09 o 
  -6   3  21      293.79      311.62     40.34 o 
  -5   3  21      126.11       99.14     20.98 o 
  -4   3  21       75.89       90.30     20.77 o 
  -3   3  21      244.04      309.42     30.38 o 
  -2   3  21      401.36      395.13     22.82 o 
  -1   3  21       94.79       82.49     22.56 o 
   0   3  21      106.06       64.52     25.72 o 
   1   3  21       43.01       52.54     25.94 o 
  -8   4  21      272.85      260.36     24.59 o 
  -7   4  21        0.31       -0.14     13.11 o 
  -6   4  21        4.55       18.96     15.33 o 
  -5   4  21       58.14       37.57     12.33 o 
  -4   4  21      149.00      117.27     16.96 o 
  -3   4  21      503.35      554.36     32.78 o 
  -2   4  21        3.30       42.31     18.87 o 
  -1   4  21        4.73      -14.53     18.06 o 
   0   4  21       42.54       38.87     23.63 o 
  -6   5  21      114.55      105.41     15.62 o 
  -5   5  21      164.78      134.98     21.61 o 
  -4   5  21        1.96       16.71     12.62 o 
  -3   5  21       77.19       67.01     12.60 o 
  -2   5  21      279.85      304.33     42.94 o 
  -1   5  21      156.99      159.73     27.87 o 
  -8   0  22       18.52       11.48     22.88 o 
  -6   0  22        6.90       25.27     40.44 o 
  -4   0  22     1299.26     1387.54     93.60 o 
  -2   0  22       26.30       55.93     26.52 o 
   0   0  22      259.78      221.30     86.45 o 
  -8   1  22        0.70       27.22     19.35 o 
  -7   1  22      230.31      180.96     35.28 o 
  -6   1  22        0.24        6.67     18.01 o 
  -5   1  22       33.49       11.56     21.57 o 
  -4   1  22        0.51       -2.27     18.97 o 
  -3   1  22       97.27       49.94     25.29 o 
  -2   1  22       26.29       20.54     22.83 o 
  -1   1  22      340.60      417.32     43.88 o 
   0   1  22        5.95      -20.45     24.69 o 
  -7   2  22        2.32       18.89     23.63 o 
  -6   2  22      154.82      148.51     24.63 o 
  -5   2  22       11.85       13.24     17.16 o 
  -4   2  22      260.63      206.70     38.10 o 
  -3   2  22        4.68       -8.55     10.70 o 
  -2   2  22       11.60        6.13     15.33 o 
  -1   2  22        0.41       24.69     23.01 o 
  -7   3  22      234.44      188.82     23.36 o 
  -6   3  22      110.44      115.54     22.82 o 
  -5   3  22        0.29        7.74     19.58 o 
  -4   3  22        0.98       -0.47     10.27 o 
  -3   3  22      133.19      165.22     18.59 o 
  -2   3  22      201.53      268.94     43.68 o 
  -1   3  22      173.30      113.34     25.37 o 
  -5   4  22       98.13       60.37     12.15 o 
  -4   4  22       96.19       58.17     12.11 o 
  -3   4  22       69.58       51.49     13.69 o 
  -5   0  23      404.55      397.21     55.11 o 
  -3   0  23       67.35       32.45     26.22 o 
  -5   1  23        7.10        3.53     18.61 o 
  -4   1  23      192.26      158.55     24.40 o 
  -3   1  23       57.15       50.32     28.85 o 
                                                 
